# Supplementary material for: Allele-specific analysis reveals exon- and cell-type-specific regulatory effects of Alzheimer’s disease-associated genetic variants
Source: Transl Psychiatry. 2022 Apr 18;12:163. doi: 10.1038/s41398-022-01913-1 (PMC9016079; doi:10.1038/s41398-022-01913-1)
Supplement: Supplementary file 2 — Table S1 [file 41398_2022_1913_MOESM2_ESM.csv]

AD SNP	AD SNP Info	Exonic SNP Info	Brain region	Mean experssion count	Beta of AD SNP	P of AD SNP	Beta of exonic SNP	P of exonic SNP	Sample size	Ensembl ID	Gene name	Correlation between SNPs	Correlation between SNPs in heterozygous sample	Exonic rs ID	Amino acid modification	Exonic region	Prediction for nonsynonymous	Padj	Category
rs1859788	7:99971834_A_G	7:99955364_G_A	tc	18.47586207	2.449106281	1.97E-140	2.638464985	0	290	ENSG00000121716	PILRB	0.309383983	1	rs3087502	NA	intron/promoter	NA	1.64E-136	3
rs1859788	7:99971834_A_G	7:99965285_T_C	tc	177.4638158	0.644485604	1.87E-96	0.712234631	1.33E-268	304	ENSG00000272752/ENSG00000121716	PILRB	0.308803707	1	rs705866	NA	intron/threeUTR/promoter	NA	1.56E-92	3
rs4236673	8:27464929_A_G	8:27468862_C_G	hcn	164.3701016	0.244952053	1.16E-75	0.293614167	1.41E-88	689	ENSG00000120885	CLU	0.492991119	1	rs9331888	NA	intron/fiveUTR/promoter	NA	9.69E-72	3
rs1859788	7:99971834_A_G	7:99955364_G_A	pfc	25.78277635	1.540986193	3.01E-72	2.184769225	0	778	ENSG00000121716	PILRB	0.269330954	0.990521113	rs3087502	NA	intron/promoter	NA	2.51E-68	3
rs4236673	8:27464929_A_G	8:27468862_C_G	tc	136.6743421	0.361616107	2.27E-68	0.405471647	8.04E-107	304	ENSG00000120885	CLU	0.535151682	1	rs9331888	NA	intron/fiveUTR/promoter	NA	1.90E-64	3
rs113260531	17:5138980_G_A	17:5289028_G_A	tc	308.4802632	0.685295888	3.30E-66	0.705865151	0	304	ENSG00000029725/ENSG00000108559	RABEP1/NUP88	0.448078939	0.95	rs2407	NA	threeUTR	NA	2.76E-62	3
rs429358	19:45411941_T_C	19:45411941_T_C	tc	2777.884868	-0.181941821	3.67E-65	-0.181941821	3.67E-65	304	ENSG00000130203	APOE	1	1	rs429358	nonsynonymous	coding/promoter	benign	3.06E-61	3
rs1859788	7:99971834_A_G	7:99816673_C_A	tc	2.855263158	-1.925144093	2.42E-58	-2.176115067	1.28E-116	304	ENSG00000066923	STAG3	0.72798763	0.980952381	rs1727144	NA	intron/threeUTR/promoter	NA	2.02E-54	3
rs113260531	17:5138980_G_A	17:5288983_T_C	tc	425.7697368	0.505573398	3.45E-58	0.527443418	0	304	ENSG00000029725/ENSG00000108559	RABEP1/NUP88	0.424203478	0.95	rs7426	NA	threeUTR	NA	2.88E-54	3
rs1859788	7:99971834_A_G	7:99816179_T_C	tc	42.50328947	-0.621207458	1.44E-56	-0.666695533	3.98E-76	304	ENSG00000213413	PVRIG	0.72798763	0.980952381	rs1727142	NA	intron/promoter	NA	1.20E-52	3
rs4236673	8:27464929_A_G	8:27462481_A_G	tc	8412.098684	-0.055165325	2.17E-55	-0.054199347	1.48E-50	304	ENSG00000120885	CLU	0.989700376	1	rs7982	synonymous/nonsynonymous	coding	NA	1.81E-51	1
rs4575098	1:161155392_G_A	1:161141432_C_G	hcn	47.74964029	-0.31960632	2.67E-53	-0.326316478	1.49E-68	695	ENSG00000158850	B4GALT3	0.805273189	0.991631799	rs6779	NA	threeUTR/intron	NA	2.22E-49	2
rs1859788	7:99971834_A_G	7:99952828_C_T	tc	158.1611842	0.42913379	3.83E-53	0.478729394	1.63E-129	304	ENSG00000272752/ENSG00000121716	PILRB	0.308803707	1	rs76798830	NA	fiveUTR/promoter	NA	3.19E-49	3
rs1859788	7:99971834_A_G	7:99816179_T_C	pfc	10.68387097	-0.643656877	1.01E-52	-0.700952936	6.61E-79	775	ENSG00000213413	PVRIG	0.730011309	0.967611336	rs1727142	NA	intron/promoter	NA	8.42E-49	3
rs1859788	7:99971834_A_G	7:99950297_A_T	tc	79.60197368	0.511772241	9.16E-51	0.536722834	4.53E-110	304	ENSG00000272752/ENSG00000121716/ENSG00000235333	PILRB/PVRIG2P	0.304820746	1	rs7795656	NA	intron/fiveUTR/promoter	NA	7.64E-47	3
rs1859788	7:99971834_A_G	7:99816179_T_C	pcc	17.56740443	-0.52022123	2.26E-48	-0.529686493	5.77E-58	497	ENSG00000213413	PVRIG	0.730053862	0.986928105	rs1727142	NA	intron/promoter	NA	1.89E-44	3
rs1859788	7:99971834_A_G	7:99947657_C_G	hcn	9.585438336	0.820634881	6.16E-48	0.984533553	9.41E-127	673	ENSG00000242294	STAG3L5P	0.267759599	1	rs75636500	NA	intron/promoter	NA	5.14E-44	3
rs1859788	7:99971834_A_G	7:99955364_G_A	hcn	8.731231231	1.233039298	2.90E-46	1.828578785	0	666	ENSG00000121716	PILRB	0.264838209	1	rs3087502	NA	intron/promoter	NA	2.41E-42	3
rs1859788	7:99971834_A_G	7:99954393_G_A	tc	143.3026316	0.450057725	3.53E-45	0.527706387	1.55E-135	304	ENSG00000272752/ENSG00000121716	PILRB	0.308803707	1	rs6946768	nonsynonymous	fiveUTR/coding/promoter	NA	2.95E-41	3
rs113260531	17:5138980_G_A	17:5289028_G_A	hcn	73.16545718	0.369455574	6.95E-45	0.478346128	3.12E-230	689	ENSG00000029725/ENSG00000108559	RABEP1/NUP88	0.438859189	0.931818182	rs2407	NA	threeUTR	NA	5.79E-41	3
rs1859788	7:99971834_A_G	7:99936427_T_C	tc	98.78618421	0.479166234	2.14E-43	0.529244128	2.06E-138	304	ENSG00000242294/ENSG00000272752	STAG3L5P	0.300856314	0.954545455	rs3991564	NA	NA	NA	1.79E-39	3
rs1859788	7:99971834_A_G	7:99950508_G_C	tc	55.94078947	0.506164235	1.11E-42	0.570877502	1.88E-113	304	ENSG00000272752/ENSG00000121716/ENSG00000235333	PILRB/PVRIG2P	0.304820746	1	rs7799932	NA	intron/fiveUTR/promoter	NA	9.22E-39	3
rs113260531	17:5138980_G_A	17:5017493_C_T	hcn	33.82446043	-0.527444881	4.88E-40	-0.602668356	1.33E-65	695	ENSG00000234327	NA	0.755696663	0.883495146	rs1054697	NA	intron/promoter	NA	4.07E-36	3
rs113260531	17:5138980_G_A	17:5289028_G_A	pfc	212.0075	0.425601824	1.55E-39	0.590406866	0	800	ENSG00000029725/ENSG00000108559	RABEP1/NUP88	0.406857223	0.883661749	rs2407	NA	threeUTR	NA	1.29E-35	3
rs1859788	7:99971834_A_G	7:99955364_G_A	pcc	8.224	1.084828615	8.50E-39	1.61040219	1.05E-261	500	ENSG00000121716	PILRB	0.280926537	1	rs3087502	NA	intron/promoter	NA	7.08E-35	3
rs113260531	17:5138980_G_A	17:5291710_G_A	pfc	6.921472393	-1.138863493	2.72E-37	-1.351316181	4.04E-189	815	ENSG00000108559	NUP88	0.404575904	0.865544679	rs2003418	NA	intron/promoter	NA	2.26E-33	3
rs113260531	17:5138980_G_A	17:5288983_T_C	hcn	66.69141194	0.313022591	6.18E-36	0.385459876	7.77E-139	687	ENSG00000029725/ENSG00000108559	RABEP1/NUP88	0.436525019	0.906976744	rs7426	NA	threeUTR	NA	5.15E-32	3
rs1859788	7:99971834_A_G	7:99947657_C_G	pfc	12.02035623	1.006407115	1.16E-35	1.335981043	3.53E-130	786	ENSG00000242294	STAG3L5P	0.266691321	0.990610121	rs75636500	NA	intron/promoter	NA	9.69E-32	3
rs1859788	7:99971834_A_G	7:99971834_A_G	pfc	35.89602054	0.718812803	3.25E-35	0.718812803	3.25E-35	779	ENSG00000085514	PILRA	1	1	rs1859788	nonsynonymous	coding/promoter	benign	2.70E-31	3
rs1859788	7:99971834_A_G	7:99965285_T_C	pfc	204.7071611	0.479991805	1.64E-34	0.580475735	8.11E-91	782	ENSG00000272752/ENSG00000121716	PILRB	0.267402369	0.990697472	rs705866	NA	intron/threeUTR/promoter	NA	1.36E-30	3
rs4236673	8:27464929_A_G	8:27468862_C_G	pfc	93.32327044	0.287813397	3.14E-34	0.334351263	1.79E-67	795	ENSG00000120885	CLU	0.489156476	0.997419351	rs9331888	NA	intron/fiveUTR/promoter	NA	2.61E-30	3
rs1859788	7:99971834_A_G	7:99955866_G_A	tc	106.2993421	0.435732697	3.88E-34	0.497688864	1.25E-92	304	ENSG00000272752/ENSG00000121716	PILRB	0.304820746	1	rs61735533	nonsynonymous	intron/fiveUTR/coding	NA	3.22E-30	3
rs1859788	7:99971834_A_G	7:99936427_T_C	pcc	51.57171315	0.429688083	4.17E-34	0.622475782	1.35E-123	502	ENSG00000242294/ENSG00000272752	STAG3L5P	0.280549962	1	rs3991564	NA	NA	NA	3.47E-30	3
rs4575098	1:161155392_G_A	1:161141432_C_G	pcc	36.89846743	-0.336980005	6.21E-34	-0.345509739	8.94E-42	522	ENSG00000158850	B4GALT3	0.810272285	0.98816568	rs6779	NA	threeUTR/intron	NA	5.16E-30	2
rs1859788	7:99971834_A_G	7:99809835_C_T	hcn	13.53695324	0.414463926	1.56E-31	0.439988932	3.21E-40	663	ENSG00000239521	CASTOR3	0.723155425	0.981132075	rs1617502	NA	intron/promoter	NA	1.29E-27	3
rs113260531	17:5138980_G_A	17:5289028_G_A	pcc	72.23076923	0.396135868	2.00E-30	0.55317205	7.12E-182	520	ENSG00000029725/ENSG00000108559	RABEP1/NUP88	0.441429102	0.939393939	rs2407	NA	threeUTR	NA	1.66E-26	3
rs1859788	7:99971834_A_G	7:99950450_G_A	tc	45.375	0.475696148	2.07E-30	0.547850359	1.33E-75	304	ENSG00000272752/ENSG00000121716/ENSG00000235333	PILRB/PVRIG2P	0.304820746	1	rs7799901	NA	intron/fiveUTR/promoter	NA	1.72E-26	3
rs1859788	7:99971834_A_G	7:99816179_T_C	hcn	19.78313253	-0.366932842	2.92E-30	-0.427355355	1.41E-47	664	ENSG00000213413	PVRIG	0.74796749	0.981220657	rs1727142	NA	intron/promoter	NA	2.43E-26	3
rs3740688	11:47380340_G_T	11:47640429_G_C	tc	297.1644737	-0.16854073	1.32E-29	0.188369164	2.72E-55	304	ENSG00000109919	MTCH2	-0.614523334	-0.93814433	rs1064608	nonsynonymous	coding	probably damaging	1.10E-25	3
rs4575098	1:161155392_G_A	1:161184097_A_G	tc	366.8486842	-0.377957275	2.29E-29	0.302026489	1.17E-37	304	ENSG00000158864	NDUFS2	-0.158382624	-0.933333333	rs1136224	NA	threeUTR/promoter	NA	1.90E-25	3
rs1859788	7:99971834_A_G	7:99971834_A_G	hcn	21.67215569	0.404347399	2.37E-29	0.404347399	2.37E-29	668	ENSG00000085514	PILRA	1	1	rs1859788	nonsynonymous	coding/promoter	benign	1.97E-25	3
rs4147929	19:1063443_A_G	19:1088285_T_C	pcc	264.2364729	-0.190658631	4.49E-29	-0.213875477	5.35E-53	499	ENSG00000099817	POLR2E	0.622704258	0.839285714	rs6843	NA	intron/threeUTR	NA	3.73E-25	3
rs113260531	17:5138980_G_A	17:5288983_T_C	pfc	186.6942356	0.343019601	6.43E-29	0.470192376	6.80E-294	798	ENSG00000029725/ENSG00000108559	RABEP1/NUP88	0.400877456	0.861555071	rs7426	NA	threeUTR	NA	5.35E-25	3
rs3740688	11:47380340_G_T	11:47434986_G_A	tc	76.23026316	0.301184065	8.42E-29	0.330141277	9.67E-52	304	ENSG00000165915	SLC39A13	0.623401004	1	rs2293576	synonymous	intron/coding/promoter	NA	6.99E-25	3
rs1859788	7:99971834_A_G	7:99809835_C_T	tc	95.25	0.290691368	4.21E-27	0.296630317	1.99E-34	304	ENSG00000239521	CASTOR3	0.699438061	0.980769231	rs1617502	NA	intron/promoter	NA	3.50E-23	3
rs59735493	16:31133100_G_A	16:31154146_G_A	hcn	6.797919762	0.392414212	1.19E-26	-0.388644814	1.40E-26	673	ENSG00000178226	PRSS36	-0.969921728	-0.992831541	rs1549299	synonymous	coding/promoter	NA	9.91E-23	1
rs113260531	17:5138980_G_A	17:5185664_T_C	hcn	167.1630277	0.190499066	4.61E-26	0.231914875	4.98E-85	687	ENSG00000029725	RABEP1	0.359752072	0.896103896	rs11538946	NA	fiveUTR/promoter	NA	3.83E-22	3
rs1859788	7:99971834_A_G	7:99971834_A_G	pcc	15.262	0.499455098	6.20E-26	0.499455098	6.20E-26	500	ENSG00000085514	PILRA	1	1	rs1859788	nonsynonymous	coding/promoter	benign	5.15E-22	3
rs117618017	15:63569902_C_T	15:63618110_A_C	hcn	218.6909091	-0.183770443	7.84E-26	-0.184905532	3.29E-77	660	ENSG00000074410	CA12	0.311802679	0.957894737	rs1043239	NA	threeUTR	NA	6.51E-22	3
rs4147929	19:1063443_A_G	19:1088285_T_C	tc	547.3980263	-0.207577599	4.23E-25	-0.238088268	9.30E-65	304	ENSG00000099817	POLR2E	0.57641262	0.93442623	rs6843	NA	intron/threeUTR	NA	3.51E-21	3
rs4147929	19:1063443_A_G	19:1088639_G_C	pfc	437.9162437	-0.244077725	8.19E-25	-0.125841531	2.32E-08	788	ENSG00000099817	POLR2E	0.111981205	0.933045536	rs12253	NA	intron/threeUTR	NA	6.80E-21	1
rs1859788	7:99971834_A_G	7:99947657_C_G	pcc	8.885375494	0.782035877	9.85E-25	1.035131621	2.39E-75	506	ENSG00000242294	STAG3L5P	0.286028305	1	rs75636500	NA	intron/promoter	NA	8.18E-21	3
rs1859788	7:99971834_A_G	7:99954457_G_T	pfc	89.6202046	-0.406606898	1.86E-24	-0.498445331	1.90E-61	782	ENSG00000272752/ENSG00000121716	PILRB	0.264840361	0.990783213	rs41280971	synonymous	fiveUTR/coding/promoter	NA	1.55E-20	3
rs1859788	7:99971834_A_G	7:99810113_T_C	hcn	26.68065967	0.271926422	3.05E-24	0.309129979	4.17E-34	667	ENSG00000239521	CASTOR3	0.751446993	0.98156682	rs2257213	NA	intron/promoter	NA	2.53E-20	3
rs1859788	7:99971834_A_G	7:99936427_T_C	hcn	51.11377246	0.369730271	7.01E-24	0.592472325	2.10E-109	668	ENSG00000242294/ENSG00000272752	STAG3L5P	0.268327586	1	rs3991564	NA	NA	NA	5.82E-20	3
rs113260531	17:5138980_G_A	17:5017493_C_T	pfc	37.7354759	-0.379416173	1.34E-23	-0.469677307	7.22E-50	809	ENSG00000234327	NA	0.765186374	0.899972215	rs1054697	NA	intron/promoter	NA	1.11E-19	3
rs4236673	8:27464929_A_G	8:27466157_T_C	tc	53.48684211	-0.245482794	2.53E-23	-0.250411673	2.40E-23	304	ENSG00000120885	CLU	0.993108295	1	rs1532276	NA	intron	NA	2.10E-19	2
rs1859788	7:99971834_A_G	7:99947657_C_G	tc	16.38613861	1.049069396	6.49E-23	1.398917785	2.08E-96	303	ENSG00000242294	STAG3L5P	0.302498751	0.953488372	rs75636500	NA	intron/promoter	NA	5.38E-19	3
rs3740688	11:47380340_G_T	11:47434986_G_A	hcn	43.05916306	0.214711629	7.64E-23	0.284060454	1.24E-47	693	ENSG00000165915	SLC39A13	0.643878683	0.989010989	rs2293576	synonymous	intron/coding/promoter	NA	6.34E-19	3
rs113260531	17:5138980_G_A	17:5291377_T_A	pfc	8.760493827	-0.851693005	1.12E-22	-1.079847618	3.70E-141	810	ENSG00000108559	NUP88	0.408323311	0.865544679	rs2003466	NA	intron/promoter	NA	9.30E-19	3
rs1859788	7:99971834_A_G	7:99952828_C_T	hcn	39.98804185	0.359572709	1.30E-22	0.481972265	7.66E-70	669	ENSG00000272752/ENSG00000121716	PILRB	0.268868777	1	rs76798830	NA	fiveUTR/promoter	NA	1.07E-18	3
rs1859788	7:99971834_A_G	7:99810643_T_G	hcn	36.55639098	0.242094394	1.59E-22	0.271090126	1.24E-31	665	ENSG00000239521	CASTOR3	0.751171613	0.981395349	rs1618851	NA	intron/promoter	NA	1.32E-18	3
rs113260531	17:5138980_G_A	17:5286692_T_C	pfc	95.92075472	-0.318697075	1.77E-22	-0.267137951	4.02E-45	795	ENSG00000029725	RABEP1	0.359248679	0.831781915	rs8703	NA	threeUTR	NA	1.46E-18	3
rs1859788	7:99971834_A_G	7:99950508_G_C	pfc	73.16666667	0.420292522	2.47E-22	0.521366092	1.11E-67	780	ENSG00000272752/ENSG00000121716/ENSG00000235333	PILRB/PVRIG2P	0.26793159	0.990783213	rs7799932	NA	intron/fiveUTR/promoter	NA	2.05E-18	3
rs429358	19:45411941_T_C	19:45409167_C_G	hcn	207.3072289	0.232825364	2.76E-22	0.25080883	2.66E-63	664	ENSG00000130203	APOE	0.295130578	1	rs440446	nonsynonymous	intron/promoter/coding	NA	2.29E-18	3
rs3865444	19:51727962_C_A	19:51728477_C_T	hcn	3.679487179	-0.604988529	2.94E-22	-0.608307029	1.74E-22	702	ENSG00000105383	CD33	0.998366731	1	rs12459419	nonsynonymous	intron/promoter/coding	benign	2.43E-18	2
rs1859788	7:99971834_A_G	7:99971834_A_G	tc	38.5709571	0.817414702	9.00E-22	0.817414702	9.00E-22	303	ENSG00000085514	PILRA	1	1	rs1859788	nonsynonymous	coding/promoter	benign	7.45E-18	3
rs113260531	17:5138980_G_A	17:5288179_A_T	hcn	70.54306569	0.226351524	3.62E-21	0.284275257	1.00E-67	685	ENSG00000029725/ENSG00000108559	RABEP1/NUP88	0.427107557	0.879518072	rs10792	NA	threeUTR	NA	3.00E-17	3
rs4147929	19:1063443_A_G	19:1088285_T_C	hcn	252.5628743	-0.1663939	3.63E-21	-0.185457882	7.60E-50	668	ENSG00000099817	POLR2E	0.600522453	0.871428571	rs6843	NA	intron/threeUTR	NA	3.01E-17	3
rs113260531	17:5138980_G_A	17:5291554_T_C	pfc	11.96282528	-0.595864029	4.39E-21	-0.798278215	6.30E-126	807	ENSG00000108559	NUP88	0.404817152	0.864253394	rs2005707	NA	intron/promoter	NA	3.64E-17	3
rs442495	15:59022615_T_C	15:59153808_A_G	pfc	61.73555841	-0.323787152	5.50E-21	0.418496647	9.38E-63	779	ENSG00000128923	MINDY2	-0.511565016	-0.825394076	rs1053420	NA	intron/threeUTR	NA	4.55E-17	3
rs113260531	17:5138980_G_A	17:5288203_C_T	hcn	69.8588064	0.202850475	8.49E-21	0.257903424	3.06E-69	687	ENSG00000029725/ENSG00000108559	RABEP1/NUP88	0.444219568	0.91011236	rs1058383	NA	threeUTR	NA	7.03E-17	3
rs2074612	5:139714690_T_C	5:139574050_G_A	tc	514.9835526	0.220201934	1.01E-20	-0.257732414	4.09E-78	304	ENSG00000120306	CYSTM1	-0.551694992	-0.962962963	rs11538394	NA	intron/fiveUTR	NA	8.36E-17	3
rs1859788	7:99971834_A_G	7:99810113_T_C	pfc	40.74293059	0.220982382	1.38E-20	0.212976447	1.51E-21	778	ENSG00000239521	CASTOR3	0.73428334	0.968253968	rs2257213	NA	intron/promoter	NA	1.14E-16	3
rs113260531	17:5138980_G_A	17:5288760_A_G	tc	369.9868421	-0.182262311	2.34E-20	-0.179023389	1.89E-45	304	ENSG00000029725/ENSG00000108559	RABEP1/NUP88	0.451396616	0.95	rs1058398	NA	threeUTR	NA	1.94E-16	3
rs1859788	7:99971834_A_G	7:99950408_A_G	tc	33.60197368	0.408133137	2.40E-20	0.494805948	3.81E-53	304	ENSG00000272752/ENSG00000121716/ENSG00000235333	PILRB/PVRIG2P	0.304820746	1	rs7795805	NA	intron/fiveUTR/promoter	NA	1.99E-16	3
rs113260531	17:5138980_G_A	17:5017493_C_T	tc	101.7565789	-0.404246575	4.54E-20	-0.46613449	1.66E-32	304	ENSG00000234327	NA	0.721386326	1	rs1054697	NA	intron/promoter	NA	3.76E-16	3
rs429358	19:45411941_T_C	19:45409167_C_G	tc	166.0197368	0.38478691	4.74E-20	0.354212309	2.19E-63	304	ENSG00000130203	APOE	0.352876529	0.866666667	rs440446	nonsynonymous	intron/promoter/coding	NA	3.92E-16	3
rs4575098	1:161155392_G_A	1:161141432_C_G	tc	117.3322368	-0.174340024	7.00E-20	-0.172615172	7.00E-22	304	ENSG00000158850	B4GALT3	0.891334011	1	rs6779	NA	threeUTR/intron	NA	5.79E-16	2
rs4575098	1:161155392_G_A	1:161184097_A_G	pcc	157.4750958	-0.221470548	7.43E-20	0.185762161	2.28E-26	522	ENSG00000158864	NDUFS2	-0.184550938	-1	rs1136224	NA	threeUTR/promoter	NA	6.15E-16	3
rs3740688	11:47380340_G_T	11:47640429_G_C	pfc	120.7849057	-0.174241708	1.28E-19	0.228813649	1.59E-50	795	ENSG00000109919	MTCH2	-0.70954409	-0.934065934	rs1064608	nonsynonymous	coding	probably damaging	1.06E-15	3
rs9381563	6:47432637_C_T	6:47445017_C_T	pfc	3.776687117	0.49639803	1.61E-19	-0.554488523	7.16E-23	815	ENSG00000270761	NA	-0.793969036	-0.991126823	rs1004173	NA	promoter/intergenic	NA	1.33E-15	3
rs1859788	7:99971834_A_G	7:99809835_C_T	pcc	12.875	0.349477067	2.26E-19	0.376626751	1.14E-24	496	ENSG00000239521	CASTOR3	0.697717131	0.986754967	rs1617502	NA	intron/promoter	NA	1.87E-15	3
rs3740688	11:47380340_G_T	11:47615798_G_C	hcn	570.4098837	0.219009758	2.27E-19	-0.249823789	4.08E-43	688	ENSG00000172247	C1QTNF4	-0.712420816	-0.954545455	rs35624992	NA	fiveUTR/promoter	NA	1.87E-15	3
rs2074612	5:139714690_T_C	5:139574050_G_A	hcn	111.9741379	0.211368034	2.61E-19	-0.328111551	7.47E-50	696	ENSG00000120306	CYSTM1	-0.512960548	-0.947019868	rs11538394	NA	intron/fiveUTR	NA	2.16E-15	3
rs2074612	5:139714690_T_C	5:139574050_G_A	pfc	197.7171216	0.205569392	2.75E-19	-0.258064947	4.66E-53	806	ENSG00000120306	CYSTM1	-0.512560216	-0.961445397	rs11538394	NA	intron/fiveUTR	NA	2.28E-15	3
rs113260531	17:5138980_G_A	17:5288983_T_C	pcc	70.01926782	0.289543435	5.55E-19	0.426398716	1.07E-120	519	ENSG00000029725/ENSG00000108559	RABEP1/NUP88	0.446163552	0.90625	rs7426	NA	threeUTR	NA	4.58E-15	3
rs1859788	7:99971834_A_G	7:99952970_A_G	tc	10.44736842	0.782009031	6.46E-19	1.050697452	8.61E-69	304	ENSG00000121716	PILRB	0.304820746	1	rs78256546	NA	intron/promoter	NA	5.34E-15	3
rs113260531	17:5138980_G_A	17:4805167_C_T	hcn	17.97994269	-0.466495355	7.56E-19	-0.883872697	3.02E-62	698	ENSG00000205710	C17orf107	0.471925588	0.75862069	rs79436576	NA	threeUTR/promoter	NA	6.25E-15	3
rs1859788	7:99971834_A_G	7:99955866_G_A	pfc	143.6653846	0.378575627	8.01E-19	0.518543854	7.05E-62	780	ENSG00000272752/ENSG00000121716	PILRB	0.26495261	0.990783213	rs61735533	nonsynonymous	intron/fiveUTR/coding	NA	6.62E-15	3
rs1859788	7:99971834_A_G	7:99810643_T_G	pfc	34.48969072	0.202626726	1.37E-18	0.188058142	6.25E-16	776	ENSG00000239521	CASTOR3	0.733875065	0.96812749	rs1618851	NA	intron/promoter	NA	1.13E-14	1
rs113260531	17:5138980_G_A	17:5288018_G_A	hcn	63.84570597	0.216404984	2.13E-18	0.287781967	7.33E-72	687	ENSG00000029725	RABEP1	0.444219568	0.91011236	rs1058381	NA	threeUTR	NA	1.76E-14	3
rs1859788	7:99971834_A_G	7:99821685_C_T	tc	221.5032895	-0.1501814	2.23E-18	-0.155265867	1.82E-22	304	ENSG00000239521	CASTOR3	0.72798763	0.980952381	rs863450	NA	promoter	NA	1.84E-14	3
rs6733839	2:127892810_C_T	2:127864546_G_A	hcn	325.1556886	0.112003296	2.68E-18	0.084713812	8.43E-08	668	ENSG00000136717	BIN1	0.555810712	1	rs11554586	NA	fiveUTR/promoter	NA	2.21E-14	1
rs17125924	14:53391680_A_G	14:53240035_A_G	hcn	7.728837877	0.44733965	4.05E-18	0.539451093	3.53E-33	697	ENSG00000198252	STYX	0.710967808	0.954545455	rs73298734	NA	intron/threeUTR/promoter	NA	3.35E-14	3
rs1859788	7:99971834_A_G	7:99950427_G_T	tc	35.09539474	0.426136335	4.49E-18	0.521831806	5.06E-54	304	ENSG00000272752/ENSG00000121716/ENSG00000235333	PILRB/PVRIG2P	0.304820746	1	rs7799894	NA	intron/fiveUTR/promoter	NA	3.70E-14	3
rs1859788	7:99971834_A_G	7:99952828_C_T	pfc	126.575641	0.33440256	1.11E-17	0.443214883	3.46E-53	780	ENSG00000272752/ENSG00000121716	PILRB	0.266414731	0.990697472	rs76798830	NA	fiveUTR/promoter	NA	9.20E-14	3
rs1859788	7:99971834_A_G	7:99971313_T_C	pfc	20.92820513	0.267754852	1.34E-17	0.262888018	9.98E-17	780	ENSG00000085514	PILRA	0.994022435	1	rs2405442	synonymous	coding/promoter	NA	1.11E-13	1
rs1859788	7:99971834_A_G	7:99951315_A_G	tc	45.11184211	0.388806242	1.67E-17	0.530886198	3.02E-53	304	ENSG00000272752/ENSG00000121716	PILRB	0.304820746	1	rs7341507	NA	intron/fiveUTR/promoter	NA	1.38E-13	3
rs2074612	5:139714690_T_C	5:139574050_G_A	pcc	99.19923372	0.240936085	2.93E-17	-0.336628352	5.28E-42	522	ENSG00000120306	CYSTM1	-0.506833225	-0.945945946	rs11538394	NA	intron/fiveUTR	NA	2.42E-13	3
rs1859788	7:99971834_A_G	7:99950427_G_T	pfc	33.86317136	0.36048103	4.21E-17	0.470244931	1.88E-49	782	ENSG00000272752/ENSG00000121716/ENSG00000235333	PILRB/PVRIG2P	0.267931897	0.990783213	rs7799894	NA	intron/fiveUTR/promoter	NA	3.48E-13	3
rs1859788	7:99971834_A_G	7:99954393_G_A	pfc	113.2423077	0.352399061	4.96E-17	0.485291376	2.71E-62	780	ENSG00000272752/ENSG00000121716	PILRB	0.266414731	0.990697472	rs6946768	nonsynonymous	fiveUTR/coding/promoter	NA	4.09E-13	3
rs1859788	7:99971834_A_G	7:99950418_T_C	tc	32.16776316	0.39786816	5.57E-17	0.50613035	6.54E-53	304	ENSG00000272752/ENSG00000121716/ENSG00000235333	PILRB/PVRIG2P	0.304820746	1	rs559354079	NA	intron/fiveUTR/promoter	NA	4.59E-13	3
rs1859788	7:99971834_A_G	7:99954457_G_T	pcc	30.65277778	-0.399058023	6.30E-17	-0.900490475	2.56E-108	504	ENSG00000272752/ENSG00000121716	PILRB	0.280363419	1	rs41280971	synonymous	fiveUTR/coding/promoter	NA	5.20E-13	3
rs4236673	8:27464929_A_G	8:27466315_T_C	pcc	30.01167315	-0.205189433	7.83E-17	-0.206189384	3.69E-17	514	ENSG00000120885	CLU	0.993549358	1	rs1532278	NA	intron	NA	6.45E-13	2
rs6733839	2:127892810_C_T	2:127864546_G_A	tc	588.5	0.118155173	8.61E-17	0.105531284	1.97E-18	304	ENSG00000136717	BIN1	0.645872613	1	rs11554586	NA	fiveUTR/promoter	NA	7.10E-13	3
rs1859788	7:99971834_A_G	7:99816509_C_T	pcc	22.47326733	-0.315935442	8.86E-17	0.265601966	5.63E-13	505	ENSG00000066923	STAG3	-0.47621384	-0.97260274	rs62482172	NA	intron/threeUTR/promoter	NA	7.30E-13	1
rs4236673	8:27464929_A_G	8:27466315_T_C	hcn	26.40263543	-0.226063581	9.28E-17	-0.223416257	9.48E-17	683	ENSG00000120885	CLU	0.990590001	1	rs1532278	NA	intron	NA	7.65E-13	1
rs113260531	17:5138980_G_A	17:5288794_G_C	hcn	100.2052402	0.171168594	1.87E-16	0.19264993	5.57E-44	687	ENSG00000029725/ENSG00000108559	RABEP1/NUP88	0.439441443	0.931818182	rs1058400	NA	threeUTR	NA	1.54E-12	3
rs1859788	7:99971834_A_G	7:99950416_C_T	tc	32.48684211	0.390803201	2.01E-16	0.48570472	2.93E-49	304	ENSG00000272752/ENSG00000121716/ENSG00000235333	PILRB/PVRIG2P	0.304820746	1	rs532285838	NA	intron/fiveUTR/promoter	NA	1.66E-12	3
rs1859788	7:99971834_A_G	7:99950297_A_T	pfc	78.51604621	0.378545647	2.21E-16	0.458504904	2.30E-48	779	ENSG00000272752/ENSG00000121716/ENSG00000235333	PILRB/PVRIG2P	0.266009307	0.990783213	rs7795656	NA	intron/fiveUTR/promoter	NA	1.82E-12	3
rs1859788	7:99971834_A_G	7:99950417_A_G	tc	32.22039474	0.390569231	4.00E-16	0.496685119	1.08E-51	304	ENSG00000272752/ENSG00000121716/ENSG00000235333	PILRB/PVRIG2P	0.304820746	1	rs547186306	NA	intron/fiveUTR/promoter	NA	3.29E-12	3
rs2093760	1:207786828_A_G	1:207795320_A_G	tc	3.996710526	-0.92043913	4.49E-16	-0.910663435	8.95E-16	304	ENSG00000203710	CR1	0.995022153	1	rs2296160	nonsynonymous/synonymous	coding	benign	3.70E-12	1
rs1859788	7:99971834_A_G	7:100065443_A_T	tc	1446.611842	0.102693	4.67E-16	0.120370503	1.78E-51	304	ENSG00000166925	TSC22D4	0.273003392	0.866666667	rs7811142	nonsynonymous	intron/coding	NA	3.85E-12	3
rs1859788	7:99971834_A_G	7:99816509_C_T	pfc	12.61068702	-0.379228523	6.30E-16	0.359322382	2.43E-12	786	ENSG00000066923	STAG3	-0.482535884	-0.982905983	rs62482172	NA	intron/threeUTR/promoter	NA	5.19E-12	1
rs4236673	8:27464929_A_G	8:27466181_T_C	tc	57.79605263	-0.194509128	7.45E-16	-0.194151966	8.31E-16	304	ENSG00000120885	CLU	0.996576123	1	rs1532277	NA	intron	NA	6.14E-12	1
rs4147929	19:1063443_A_G	19:1088285_T_C	pfc	482.9198966	-0.245284835	1.20E-15	-0.304170672	1.46E-50	774	ENSG00000099817	POLR2E	0.612722487	0.881652661	rs6843	NA	intron/threeUTR	NA	9.92E-12	3
rs59735493	16:31133100_G_A	16:30931968_C_T	hcn	3.215517241	0.48830845	1.48E-15	-0.588976417	3.13E-29	696	ENSG00000260852	NA	-0.555927512	-0.827956989	rs12930657	NA	NA	NA	1.22E-11	3
rs4236673	8:27464929_A_G	8:27468862_C_G	pcc	102.877907	0.192693827	1.70E-15	0.294653487	2.61E-44	516	ENSG00000120885	CLU	0.471538141	1	rs9331888	NA	intron/fiveUTR/promoter	NA	1.40E-11	3
rs4575098	1:161155392_G_A	1:161188936_T_C	hcn	73.6002886	-0.343061392	1.72E-15	-0.290933346	1.09E-15	693	ENSG00000158869	FCER1G	0.492901269	0.900826446	rs11421	NA	intron/threeUTR	NA	1.42E-11	3
rs1859788	7:99971834_A_G	7:99810643_T_G	tc	87.02631579	0.232150058	1.80E-15	0.231358791	8.80E-17	304	ENSG00000239521	CASTOR3	0.72798763	0.980952381	rs1618851	NA	intron/promoter	NA	1.48E-11	3
rs113260531	17:5138980_G_A	17:5291554_T_C	hcn	3.450502152	-0.894315444	3.99E-15	-0.988018987	2.60E-64	697	ENSG00000108559	NUP88	0.435378533	0.91011236	rs2005707	NA	intron/promoter	NA	3.28E-11	3
rs4575098	1:161155392_G_A	1:161136343_C_G	hcn	30.61604585	-0.22338052	4.22E-15	-0.32885195	1.05E-22	698	ENSG00000143224	PPOX	0.472101442	0.975903614	rs72714915	NA	intron/fiveUTR/promoter	NA	3.48E-11	3
rs4147929	19:1063443_A_G	19:1088318_C_T	pfc	478.0988447	-0.280471486	4.63E-15	-0.146943697	3.68E-11	779	ENSG00000099817	POLR2E	0.200270587	0.745947689	rs6844	NA	intron/threeUTR	NA	3.81E-11	1
rs113260531	17:5138980_G_A	17:5291862_T_C	pfc	11.5990099	-0.448753638	8.73E-15	-0.652649118	9.41E-81	808	ENSG00000108559	NUP88	0.404515155	0.864253394	rs12602827	NA	intron/promoter	NA	7.19E-11	3
rs73223431	8:27219987_C_T	8:27277537_G_A	hcn	95.71179039	-0.118867598	9.47E-15	-0.16326569	7.29E-18	687	ENSG00000120899	PTK2B	0.56498264	0.860262009	rs1030526	synonymous	coding	NA	7.79E-11	3
rs113260531	17:5138980_G_A	17:5185664_T_C	pcc	147.4457364	0.184890814	1.01E-14	0.223949449	2.77E-58	516	ENSG00000029725	RABEP1	0.385094314	0.929824561	rs11538946	NA	fiveUTR/promoter	NA	8.32E-11	3
rs1859788	7:99971834_A_G	7:99810643_T_G	pcc	36.21843687	0.231406238	1.05E-14	0.256180625	1.59E-20	499	ENSG00000239521	CASTOR3	0.733302817	0.987096774	rs1618851	NA	intron/promoter	NA	8.65E-11	3
rs6931277	6:32583357_A_T	6:32634425_C_T	hcn	9.119942197	-1.221551634	1.77E-14	-1.435967724	8.02E-26	692	ENSG00000179344	HLA-DQB1	0.484395571	0.346534653	rs1049070	NA	promoter/fiveUTR	NA	1.46E-10	3
rs113260531	17:5138980_G_A	17:5291710_G_A	tc	4.322368421	-1.64100642	1.79E-14	-1.879015955	1.93E-77	304	ENSG00000108559	NUP88	0.448078939	0.95	rs2003418	NA	intron/promoter	NA	1.47E-10	3
rs3740688	11:47380340_G_T	11:47434986_G_A	pfc	44.3611457	0.181260532	2.94E-14	0.234485829	8.11E-32	803	ENSG00000165915	SLC39A13	0.653649851	0.979967566	rs2293576	synonymous	intron/coding/promoter	NA	2.42E-10	3
rs1859788	7:99971834_A_G	7:99965285_T_C	hcn	26.70895522	0.304698579	3.31E-14	0.467877115	1.99E-57	670	ENSG00000272752/ENSG00000121716	PILRB	0.267670818	1	rs705866	NA	intron/threeUTR/promoter	NA	2.72E-10	3
rs113260531	17:5138980_G_A	17:4805167_C_T	pcc	28.29847909	-0.426297396	3.41E-14	-0.969503744	1.12E-81	526	ENSG00000205710	C17orf107	0.473836705	0.658536585	rs79436576	NA	threeUTR/promoter	NA	2.80E-10	3
rs4575098	1:161155392_G_A	1:161141432_C_G	pfc	63.08333333	-0.139867315	3.42E-14	-0.13884	6.46E-18	804	ENSG00000158850	B4GALT3	0.80686268	0.99253721	rs6779	NA	threeUTR/intron	NA	2.81E-10	2
rs4575098	1:161155392_G_A	1:161183516_C_T	pfc	363.5801242	-0.124019118	3.72E-14	-0.13011517	2.21E-17	805	ENSG00000158864	NDUFS2	0.647588981	0.984542303	rs1136207	synonymous	coding/threeUTR/promoter	NA	3.06E-10	3
rs113260531	17:5138980_G_A	17:5288760_A_G	hcn	93.56477438	-0.164277796	4.00E-14	-0.232633429	3.63E-62	687	ENSG00000029725/ENSG00000108559	RABEP1/NUP88	0.439441443	0.931818182	rs1058398	NA	threeUTR	NA	3.28E-10	3
rs1859788	7:99971834_A_G	7:99809921_C_G	tc	36.1650165	0.292815372	4.06E-14	0.175979557	5.85E-08	303	ENSG00000239521	CASTOR3	0.546769613	0.885057471	rs1727128	NA	intron/promoter	NA	3.34E-10	1
rs59735493	16:31133100_G_A	16:30931968_C_T	tc	9.020134228	0.548680509	6.99E-14	-0.788056902	2.84E-38	298	ENSG00000260852	NA	-0.554195202	-0.901234568	rs12930657	NA	NA	NA	5.75E-10	3
rs113260531	17:5138980_G_A	17:5288203_C_T	tc	154.6282895	0.280140712	8.30E-14	0.301473783	1.41E-67	304	ENSG00000029725/ENSG00000108559	RABEP1/NUP88	0.451396616	0.95	rs1058383	NA	threeUTR	NA	6.82E-10	3
rs113260531	17:5138980_G_A	17:5291554_T_C	pcc	3.749042146	-0.999969545	8.53E-14	-1.007145306	1.86E-52	522	ENSG00000108559	NUP88	0.437003034	0.910447761	rs2005707	NA	intron/promoter	NA	7.00E-10	3
rs4575098	1:161155392_G_A	1:161136224_C_A	hcn	3.972934473	-0.43419107	8.66E-14	-0.463775941	1.27E-23	702	ENSG00000143224	PPOX	0.626864211	0.990521327	rs2301286	NA	intron/fiveUTR/promoter	NA	7.11E-10	3
rs113260531	17:5138980_G_A	17:5288760_A_G	pcc	93.08653846	-0.214979351	9.00E-14	-0.222254069	3.01E-38	520	ENSG00000029725/ENSG00000108559	RABEP1/NUP88	0.439520829	0.939393939	rs1058398	NA	threeUTR	NA	7.39E-10	3
rs1859788	7:99971834_A_G	7:99488543_C_T	pfc	18.10512821	-0.388932714	1.29E-13	1.129580872	4.91E-221	780	ENSG00000146833	TRIM4	-0.27200213	-0.526037225	rs2572010	NA	intron/threeUTR	NA	1.06E-09	3
rs3865444	19:51727962_C_A	19:51728477_C_T	pcc	2.119092628	-0.68915304	1.63E-13	-0.686997095	1.95E-13	529	ENSG00000105383	CD33	0.997753977	1	rs12459419	nonsynonymous	intron/promoter/coding	benign	1.34E-09	1
rs17125924	14:53391680_A_G	14:53240035_A_G	pcc	5.288167939	0.51276508	1.86E-13	0.653940183	3.48E-29	524	ENSG00000198252	STYX	0.739509291	0.9375	rs73298734	NA	intron/threeUTR/promoter	NA	1.52E-09	3
rs1859788	7:99971834_A_G	7:99810113_T_C	pcc	24.86773547	0.228468101	2.03E-13	0.252196611	1.38E-18	499	ENSG00000239521	CASTOR3	0.733302817	0.987096774	rs2257213	NA	intron/promoter	NA	1.66E-09	3
rs1859788	7:99971834_A_G	7:99810113_T_C	tc	78.01650165	0.208875629	2.44E-13	0.21007852	4.76E-16	303	ENSG00000239521	CASTOR3	0.723032657	0.980952381	rs2257213	NA	intron/promoter	NA	2.00E-09	3
rs6733839	2:127892810_C_T	2:127864921_C_G	hcn	5.8183161	0.422614266	2.45E-13	0.731603669	2.14E-58	677	ENSG00000136717	BIN1	0.135838249	0.276190476	rs76516995	NA	promoter/intergenic	NA	2.01E-09	3
rs1859788	7:99971834_A_G	7:99816509_C_T	hcn	25.14962963	-0.253263602	2.51E-13	0.255655184	2.14E-14	675	ENSG00000066923	STAG3	-0.501730946	-0.980582524	rs62482172	NA	intron/threeUTR/promoter	NA	2.06E-09	3
rs1859788	7:99971834_A_G	7:99488543_C_T	hcn	16.62874251	-0.271281395	2.69E-13	0.67736356	1.99E-135	668	ENSG00000146833	TRIM4	-0.272857914	-0.525	rs2572010	NA	intron/threeUTR	NA	2.21E-09	3
rs1859788	7:99971834_A_G	7:99950408_A_G	pfc	38.61047254	0.29865952	3.17E-13	0.367480821	9.16E-37	783	ENSG00000272752/ENSG00000121716/ENSG00000235333	PILRB/PVRIG2P	0.26688076	0.990783213	rs7795805	NA	intron/fiveUTR/promoter	NA	2.60E-09	3
rs4147929	19:1063443_A_G	19:1088318_C_T	pcc	237.6252505	-0.172526621	3.21E-13	-0.134906391	1.95E-11	499	ENSG00000099817	POLR2E	0.221273492	0.833333333	rs6844	NA	intron/threeUTR	NA	2.63E-09	1
rs3740688	11:47380340_G_T	11:47434986_G_A	pcc	51.04807692	0.163127521	3.57E-13	0.223273993	7.59E-26	520	ENSG00000165915	SLC39A13	0.653544831	0.985507246	rs2293576	synonymous	intron/coding/promoter	NA	2.93E-09	3
rs6733839	2:127892810_C_T	2:127864922_G_C	hcn	5.70310192	0.430853225	3.60E-13	0.760932222	8.99E-61	677	ENSG00000136717	BIN1	0.135838249	0.276190476	rs78710909	NA	promoter/intergenic	NA	2.95E-09	3
rs4575098	1:161155392_G_A	1:161068836_A_C	hcn	69.34447674	-0.136271053	4.46E-13	-0.14878493	8.55E-20	688	ENSG00000162755	KLHDC9	0.697010083	0.963963964	rs11576830	nonsynonymous	coding/promoter	benign	3.65E-09	3
rs4147929	19:1063443_A_G	19:1065018_G_T	pfc	42.52685422	-0.225122291	4.70E-13	-0.212519882	2.09E-19	782	ENSG00000064687	ABCA7	0.761470446	1	rs4147934	nonsynonymous	coding/threeUTR/promoter	benign	3.85E-09	3
rs113260531	17:5138980_G_A	17:5291554_T_C	tc	13.65346535	-0.817393168	6.86E-13	-1.125445728	3.35E-89	303	ENSG00000108559	NUP88	0.447240824	0.95	rs2005707	NA	intron/promoter	NA	5.63E-09	3
rs59735493	16:31133100_G_A	16:31154146_G_A	pcc	3.489108911	0.414310479	7.70E-13	-0.432486691	3.46E-14	505	ENSG00000178226	PRSS36	-0.978619447	-1	rs1549299	synonymous	coding/promoter	NA	6.31E-09	2
rs113260531	17:5138980_G_A	17:5336210_T_C	hcn	57.22383721	0.354602904	8.89E-13	0.804472362	4.73E-301	688	ENSG00000108561	C1QBP	0.23640356	0.533333333	rs1050461	NA	promoter/threeUTR	NA	7.28E-09	3
rs429358	19:45411941_T_C	19:45411941_T_C	pfc	1428.670935	-0.24451044	9.29E-13	-0.24451044	9.29E-13	781	ENSG00000130203	APOE	1	1	rs429358	nonsynonymous	coding/promoter	benign	7.61E-09	3
rs113260531	17:5138980_G_A	17:5291377_T_A	tc	9.339933993	-0.902947239	9.50E-13	-1.277982945	5.19E-84	303	ENSG00000108559	NUP88	0.448901915	0.95	rs2003466	NA	intron/promoter	NA	7.78E-09	3
rs6733839	2:127892810_C_T	2:127864908_A_T	hcn	8.182621502	0.432310172	1.12E-12	-0.457821582	1.91E-07	679	ENSG00000136717	BIN1	-0.191910683	-1	rs56827597	NA	promoter/intergenic	NA	9.19E-09	1
rs4147929	19:1063443_A_G	19:1088639_G_C	hcn	351.36	-0.140869397	1.33E-12	-0.143724266	2.82E-15	675	ENSG00000099817	POLR2E	0.123796674	1	rs12253	NA	intron/threeUTR	NA	1.09E-08	3
rs1859788	7:99971834_A_G	7:99936427_T_C	pfc	52.6521181	0.355211246	1.42E-12	0.574204877	4.30E-64	779	ENSG00000242294/ENSG00000272752	STAG3L5P	0.263429529	0.990697472	rs3991564	NA	NA	NA	1.16E-08	3
rs113260531	17:5138980_G_A	17:5288018_G_A	pcc	59.38223938	0.230014094	1.50E-12	0.319728044	7.04E-56	518	ENSG00000029725	RABEP1	0.44483516	0.910447761	rs1058381	NA	threeUTR	NA	1.23E-08	3
rs3865444	19:51727962_C_A	19:51728641_A_G	hcn	3.781740371	-0.453160325	1.81E-12	0.374244173	4.66E-13	701	ENSG00000105383	CD33	-0.56083911	-1	rs2455069	nonsynonymous	intron/coding/promoter	benign	1.48E-08	3
rs17125924	14:53391680_A_G	14:53240035_A_G	pfc	2.109876543	0.701729246	1.83E-12	0.714855196	4.19E-17	810	ENSG00000198252	STYX	0.709812018	0.941153846	rs73298734	NA	intron/threeUTR/promoter	NA	1.50E-08	3
rs1859788	7:99971834_A_G	7:99950450_G_A	pfc	51.34017972	0.312136102	1.85E-12	0.423400019	2.57E-40	779	ENSG00000272752/ENSG00000121716/ENSG00000235333	PILRB/PVRIG2P	0.266009307	0.990783213	rs7799901	NA	intron/fiveUTR/promoter	NA	1.51E-08	3
rs1859788	7:99971834_A_G	7:99809835_C_T	pfc	61.16237113	0.167747057	1.93E-12	0.172128729	1.30E-17	776	ENSG00000239521	CASTOR3	0.709555483	0.958093345	rs1617502	NA	intron/promoter	NA	1.58E-08	3
rs6014724	20:54998544_A_G	20:55093901_A_G	hcn	56.10271903	-0.247252633	2.40E-12	0.331773854	1.02E-75	662	ENSG00000022277	RTF2	-0.286055683	-0.764705882	rs6999	NA	intron/threeUTR	NA	1.97E-08	3
rs1859788	7:99971834_A_G	7:99965285_T_C	pcc	27.31610338	0.290588613	2.43E-12	0.433945962	1.25E-39	503	ENSG00000272752/ENSG00000121716	PILRB	0.285713621	1	rs705866	NA	intron/threeUTR/promoter	NA	1.99E-08	3
rs6733839	2:127892810_C_T	2:127783773_A_C	pfc	2.640605296	-0.64719408	2.50E-12	-1.65959735	3.10E-44	793	ENSG00000260163	NA	0.35038377	0.743882417	rs2404174	NA	intron/promoter/intergenic	NA	2.05E-08	3
rs113260531	17:5138980_G_A	17:5291862_T_C	tc	12.75657895	-0.730324446	4.81E-12	-0.96635755	7.06E-72	304	ENSG00000108559	NUP88	0.448078939	0.95	rs12602827	NA	intron/promoter	NA	3.94E-08	3
rs1859788	7:99971834_A_G	7:99954393_G_A	hcn	36.82810164	0.262648657	6.15E-12	0.411991972	1.37E-42	669	ENSG00000272752/ENSG00000121716	PILRB	0.268868777	1	rs6946768	nonsynonymous	fiveUTR/coding/promoter	NA	5.03E-08	3
rs113260531	17:5138980_G_A	17:5014416_G_A	pfc	3.267484663	-0.909723649	6.83E-12	0.030358113	0.690682398	815	ENSG00000167840	ZNF232	-0.09501859	-0.376247992	rs57461327	nonsynonymous	intron/promoter/coding	NA	5.58E-08	1
rs429358	19:45411941_T_C	19:45396144_C_T	tc	157.0723684	0.182209611	7.59E-12	0.172636307	5.39E-13	304	ENSG00000130204	TOMM40	0.763169733	0.963636364	rs11556505	synonymous	coding/promoter	NA	6.20E-08	3
rs4236673	8:27464929_A_G	8:27466315_T_C	pfc	33.6754717	-0.15029189	8.79E-12	-0.151198587	4.46E-12	795	ENSG00000120885	CLU	0.991776781	1	rs1532278	NA	intron	NA	7.19E-08	2
rs6931277	6:32583357_A_T	6:32634425_C_T	pcc	6.938223938	-1.370693903	9.49E-12	-1.764739302	1.05E-23	518	ENSG00000179344	HLA-DQB1	0.518284825	0.388888889	rs1049070	NA	promoter/fiveUTR	NA	7.76E-08	3
rs4575098	1:161155392_G_A	1:161183516_C_T	pcc	192.2011494	-0.189487229	1.09E-11	-0.187010289	3.44E-11	522	ENSG00000158864	NDUFS2	0.662928378	1	rs1136207	synonymous	coding/threeUTR/promoter	NA	8.92E-08	1
rs4147929	19:1063443_A_G	19:1064193_G_A	pfc	46.97953964	-0.190123304	1.17E-11	-0.183112453	3.38E-17	782	ENSG00000064687	ABCA7	0.760235092	1	rs4147930	synonymous/nonsynonymous	coding/threeUTR/promoter	NA	9.54E-08	3
rs6733839	2:127892810_C_T	2:127816632_G_A	tc	914.9671053	0.099037315	1.73E-11	0.100632049	9.80E-21	304	ENSG00000136717	BIN1	0.436997833	0.65625	rs2276579	synonymous	coding	NA	1.41E-07	3
rs3740688	11:47380340_G_T	11:47799775_C_G	hcn	7.419075145	0.257607902	2.03E-11	-0.357728385	1.07E-22	692	ENSG00000030066	NUP160	-0.68576109	-0.890410959	rs9909	NA	threeUTR	NA	1.65E-07	3
rs6733839	2:127892810_C_T	2:127864922_G_C	pcc	4.281496063	0.5004368	2.23E-11	0.794386051	9.43E-42	508	ENSG00000136717	BIN1	0.180987504	0.341176471	rs78710909	NA	promoter/intergenic	NA	1.82E-07	3
rs429358	19:45411941_T_C	19:45411941_T_C	hcn	4477.248876	-0.132130536	2.28E-11	-0.132130536	2.28E-11	667	ENSG00000130203	APOE	1	1	rs429358	nonsynonymous	coding/promoter	benign	1.87E-07	3
rs73223431	8:27219987_C_T	8:27316117_G_A	hcn	158.8506589	-0.146257488	2.34E-11	-0.188488028	3.23E-21	683	ENSG00000120899	PTK2B	0.360743621	0.75	rs2271920	NA	threeUTR	NA	1.91E-07	3
rs4575098	1:161155392_G_A	1:161183516_C_T	hcn	206.4482759	-0.118928136	2.49E-11	-0.147466307	2.82E-15	696	ENSG00000158864	NDUFS2	0.658107728	0.985915493	rs1136207	synonymous	coding/threeUTR/promoter	NA	2.04E-07	3
rs4575098	1:161155392_G_A	1:161156033_C_A	tc	12.85478548	0.345387984	2.61E-11	0.347031677	2.10E-11	303	ENSG00000158859	ADAMTS4	0.994684035	1	rs11585858	NA	threeUTR	NA	2.13E-07	2
rs113260531	17:5138980_G_A	17:5288760_A_G	pfc	165.7259074	-0.165864014	2.96E-11	-0.188588403	9.80E-44	799	ENSG00000029725/ENSG00000108559	RABEP1/NUP88	0.40739898	0.883661749	rs1058398	NA	threeUTR	NA	2.41E-07	3
rs6733839	2:127892810_C_T	2:127864921_C_G	pcc	4.385826772	0.490080311	3.28E-11	0.761848122	4.18E-39	508	ENSG00000136717	BIN1	0.180987504	0.341176471	rs76516995	NA	promoter/intergenic	NA	2.68E-07	3
rs59735493	16:31133100_G_A	16:31044897_G_A	pfc	40.31157635	-0.175693742	3.42E-11	-0.178398071	9.89E-18	812	ENSG00000103496	STX4	0.675404216	0.928164089	rs12445650	NA	intron/promoter/fiveUTR	NA	2.79E-07	3
rs1859788	7:99971834_A_G	7:99821685_C_T	hcn	151.3308271	-0.099506003	3.65E-11	-0.10576924	7.05E-15	665	ENSG00000239521	CASTOR3	0.748935592	0.981395349	rs863450	NA	promoter	NA	2.98E-07	3
rs1859788	7:99971834_A_G	7:99950297_A_T	hcn	34.02095808	0.23126615	3.88E-11	0.353675944	1.11E-37	668	ENSG00000272752/ENSG00000121716/ENSG00000235333	PILRB/PVRIG2P	0.268327586	1	rs7795656	NA	intron/fiveUTR/promoter	NA	3.17E-07	3
rs113260531	17:5138980_G_A	17:5288179_A_T	tc	161.5296053	0.244673454	4.75E-11	0.280720887	1.45E-55	304	ENSG00000029725/ENSG00000108559	RABEP1/NUP88	0.385685703	0.7	rs10792	NA	threeUTR	NA	3.87E-07	3
rs113260531	17:5138980_G_A	17:5288179_A_T	pcc	63.38297872	0.226213308	5.39E-11	0.312807153	8.97E-48	517	ENSG00000029725/ENSG00000108559	RABEP1/NUP88	0.439712149	0.8125	rs10792	NA	threeUTR	NA	4.39E-07	3
rs4147929	19:1063443_A_G	19:1065563_G_C	hcn	5.848664688	0.369777006	6.35E-11	0.409093599	2.38E-17	674	ENSG00000064687	ABCA7	0.745505234	1	rs2242437	NA	threeUTR/promoter	NA	5.18E-07	3
rs3740688	11:47380340_G_T	11:47799775_C_G	pfc	11.38957816	0.266537098	7.54E-11	-0.35558465	1.36E-23	806	ENSG00000030066	NUP160	-0.680133958	-0.870064188	rs9909	NA	threeUTR	NA	6.15E-07	3
rs113260531	17:5138980_G_A	17:5288203_C_T	pcc	64.99227799	0.206363577	7.83E-11	0.29902683	1.99E-53	518	ENSG00000029725/ENSG00000108559	RABEP1/NUP88	0.44483516	0.910447761	rs1058383	NA	threeUTR	NA	6.38E-07	3
rs2093760	1:207786828_A_G	1:207813726_T_C	tc	3.384868421	-0.906185905	1.01E-10	-0.275081619	0.014467502	304	ENSG00000203710	CR1	0.386497872	0.829787234	rs4844386	NA	threeUTR	NA	8.26E-07	1
rs59685680	15:51001534_T_G	15:50716633_G_C	pcc	38.18897638	-0.184090461	1.01E-10	-0.183448166	1.22E-12	508	ENSG00000138592	USP8	0.780967764	0.919463087	rs2241769	NA	fiveUTR/promoter	NA	8.26E-07	3
rs6931277	6:32583357_A_T	6:32634387_C_T	tc	4.489795918	-2.170996349	1.11E-10	-2.953659415	2.39E-156	294	ENSG00000179344	HLA-DQB1	0.282148865	1	rs1049055	NA	promoter/fiveUTR	NA	9.04E-07	3
rs3740688	11:47380340_G_T	11:47799775_C_G	tc	18.21381579	0.292088954	1.27E-10	-0.379057154	7.16E-22	304	ENSG00000030066	NUP160	-0.592211127	-0.958762887	rs9909	NA	threeUTR	NA	1.04E-06	3
rs4147929	19:1063443_A_G	19:1088078_G_T	hcn	50.96107784	0.160043355	1.84E-10	0.180474478	1.41E-19	668	ENSG00000099817	POLR2E	0.600522453	0.871428571	rs2238586	NA	intron/threeUTR	NA	1.50E-06	3
rs1859788	7:99971834_A_G	7:99950418_T_C	pfc	35.76214834	0.272088931	1.91E-10	0.357395586	1.50E-31	782	ENSG00000272752/ENSG00000121716/ENSG00000235333	PILRB/PVRIG2P	0.265946979	0.990783213	rs559354079	NA	intron/fiveUTR/promoter	NA	1.55E-06	3
rs59735493	16:31133100_G_A	16:30666367_C_T	pfc	51.84536082	-0.126444836	1.93E-10	-0.136216747	2.44E-16	776	ENSG00000156858	PRR14	0.574863316	0.826209579	rs3747481	nonsynonymous	intron/coding/promoter	probably damaging	1.57E-06	3
rs59735493	16:31133100_G_A	16:31072909_G_A	hcn	16.47536232	-0.210881416	1.96E-10	0.310418175	2.52E-31	690	ENSG00000232748/ENSG00000167394	ZNF668	-0.356837475	-1	rs8046978	nonsynonymous	coding	benign	1.60E-06	3
rs113260531	17:5138980_G_A	17:5017493_C_T	pcc	15.02471483	-0.391758595	2.18E-10	-0.495419048	6.14E-17	526	ENSG00000234327	NA	0.787828662	0.873417722	rs1054697	NA	intron/promoter	NA	1.78E-06	3
rs1859788	7:99971834_A_G	7:99541636_A_G	pfc	2.713745271	-0.403937883	2.48E-10	0.457551234	1.84E-16	793	ENSG00000237640	NA	-0.471314171	-0.753067445	rs1981549	NA	intergenic	NA	2.02E-06	3
rs59735493	16:31133100_G_A	16:30931968_C_T	pfc	3.676143387	0.372225758	3.12E-10	-0.611535339	1.72E-34	809	ENSG00000260852	NA	-0.555732409	-0.817987855	rs12930657	NA	NA	NA	2.54E-06	3
rs2093760	1:207786828_A_G	1:207813601_T_C	tc	4.292763158	-0.954802971	3.20E-10	-0.312073157	0.003720465	304	ENSG00000203710	CR1	0.386497872	0.829787234	rs4844385	NA	threeUTR	NA	2.60E-06	1
rs429358	19:45411941_T_C	19:45409167_C_G	pfc	100.4638243	0.276351012	3.26E-10	0.287254445	1.22E-55	774	ENSG00000130203	APOE	0.289233469	0.97752809	rs440446	nonsynonymous	intron/promoter/coding	NA	2.65E-06	3
rs113260531	17:5138980_G_A	17:4801966_G_A	pfc	3.477300613	0.531418084	3.29E-10	0.790780745	1.43E-31	815	ENSG00000108556	CHRNE	0.482403953	0.746277546	rs56067981	NA	promoter/threeUTR	NA	2.68E-06	3
rs12590654	14:92938855_G_A	14:92960471_G_C	pcc	26.96993988	-0.190544094	4.37E-10	0.236064019	3.90E-19	499	ENSG00000140090	SLC24A4	-0.490579981	-0.830769231	rs1952322	NA	threeUTR	NA	3.55E-06	3
rs1859788	7:99971834_A_G	7:99952828_C_T	pcc	40.98804781	0.251886209	4.64E-10	0.409206316	2.03E-40	502	ENSG00000272752/ENSG00000121716	PILRB	0.282873484	1	rs76798830	NA	fiveUTR/promoter	NA	3.78E-06	3
rs113260531	17:5138980_G_A	17:4891092_G_A	hcn	8.063037249	0.307701998	5.41E-10	0.381728888	1.62E-20	698	ENSG00000262227	NA	0.530336792	0.763157895	rs76016560	NA	promoter/intergenic	NA	4.40E-06	3
rs1859788	7:99971834_A_G	7:99816509_C_T	tc	63.15131579	-0.25120647	5.44E-10	0.240862604	5.33E-08	304	ENSG00000066923	STAG3	-0.562586968	-1	rs62482172	NA	intron/threeUTR/promoter	NA	4.43E-06	1
rs1859788	7:99971834_A_G	7:99956444_A_G	tc	4.779605263	-0.646690906	6.71E-10	-2.243783368	8.15E-36	304	ENSG00000272752/ENSG00000121716	PILRB	0.304820746	1	rs11761306	nonsynonymous	intron/coding	benign	5.46E-06	3
rs1859788	7:99971834_A_G	7:99951315_A_G	pfc	36.03465982	0.284018856	7.21E-10	0.424804577	2.91E-42	779	ENSG00000272752/ENSG00000121716	PILRB	0.266009307	0.990783213	rs7341507	NA	intron/fiveUTR/promoter	NA	5.86E-06	3
rs4147929	19:1063443_A_G	19:1088318_C_T	hcn	205.2503748	-0.155300171	8.15E-10	-0.130942218	9.73E-14	667	ENSG00000099817	POLR2E	0.188481579	0.731343284	rs6844	NA	intron/threeUTR	NA	6.63E-06	3
rs1859788	7:99971834_A_G	7:99955866_G_A	hcn	37.09566517	0.214494688	8.31E-10	0.279645312	6.56E-24	669	ENSG00000272752/ENSG00000121716	PILRB	0.267121477	1	rs61735533	nonsynonymous	intron/fiveUTR/coding	NA	6.76E-06	3
rs1859788	7:99971834_A_G	7:99950417_A_G	pfc	36.11877395	0.258755637	1.02E-09	0.339228079	3.32E-29	783	ENSG00000272752/ENSG00000121716/ENSG00000235333	PILRB/PVRIG2P	0.26688076	0.990783213	rs547186306	NA	intron/fiveUTR/promoter	NA	8.29E-06	3
rs1859788	7:99971834_A_G	7:99818927_C_T	hcn	35.05766313	-0.158707745	1.40E-09	-0.158680924	2.09E-13	659	ENSG00000066923/ENSG00000213413	STAG3/PVRIG	0.611568412	0.919191919	rs705867	NA	intron/threeUTR	NA	1.14E-05	3
rs113260531	17:5138980_G_A	17:4801887_A_G	pfc	2.528834356	0.535740853	1.45E-09	0.471446658	1.20E-16	815	ENSG00000108556	CHRNE	0.258560273	0.486691629	rs12936083	NA	promoter/threeUTR	NA	1.18E-05	3
rs3740688	11:47380340_G_T	11:47437202_C_T	pfc	84.84316186	-0.112635684	1.53E-09	-0.125437301	2.34E-14	797	ENSG00000165915	SLC39A13	0.796298814	0.993127148	rs2293577	NA	intron/threeUTR	NA	1.24E-05	3
rs17125924	14:53391680_A_G	14:53240035_A_G	tc	5.463815789	0.656329459	1.54E-09	0.770873148	2.70E-19	304	ENSG00000198252	STYX	0.736596673	1	rs73298734	NA	intron/threeUTR/promoter	NA	1.25E-05	3
rs1859788	7:99971834_A_G	7:99956439_T_C	tc	4.904605263	-0.64587583	1.63E-09	-2.35559701	1.09E-36	304	ENSG00000272752/ENSG00000121716	PILRB	0.304820746	1	rs35986051	nonsynonymous	intron/coding	benign	1.32E-05	3
rs3740688	11:47380340_G_T	11:46897446_G_A	hcn	256.842029	0.112737593	1.81E-09	0.165646024	2.51E-18	690	ENSG00000134569	LRP4	0.250696497	0.441860465	rs2306033	nonsynonymous	coding	benign	1.47E-05	3
rs113260531	17:5138980_G_A	17:4805167_C_T	pfc	9.92962963	-0.613827417	1.99E-09	-0.977566012	3.07E-26	810	ENSG00000205710	C17orf107	0.485468063	0.738911078	rs79436576	NA	threeUTR/promoter	NA	1.61E-05	3
rs4236673	8:27464929_A_G	8:27466181_T_C	pfc	35.09422111	-0.129765939	2.26E-09	-0.129765939	2.26E-09	796	ENSG00000120885	CLU	1	1	rs1532277	NA	intron	NA	1.84E-05	2
rs4236673	8:27464929_A_G	8:27466157_T_C	hcn	26.4729927	-0.155526581	2.40E-09	-0.155526581	2.40E-09	685	ENSG00000120885	CLU	1	1	rs1532276	NA	intron	NA	1.95E-05	2
rs113260531	17:5138980_G_A	17:5291377_T_A	pcc	3.454372624	-0.678292043	2.76E-09	-0.633164237	3.52E-25	526	ENSG00000108559	NUP88	0.444496579	0.910447761	rs2003466	NA	intron/promoter	NA	2.24E-05	3
rs3740688	11:47380340_G_T	11:47306630_C_T	hcn	52.96541353	-0.193453202	3.29E-09	-1.525504814	1.85E-203	665	ENSG00000110514	MADD	0.194400026	1	rs35233100	nonsense	intron/coding/promoter	NA	2.67E-05	3
rs1859788	7:99971834_A_G	7:99951315_A_G	hcn	20.47384155	0.244673885	3.72E-09	0.37280602	9.10E-27	669	ENSG00000272752/ENSG00000121716	PILRB	0.266984182	1	rs7341507	NA	intron/fiveUTR/promoter	NA	3.02E-05	3
rs1859788	7:99971834_A_G	7:99810425_A_G	hcn	31.00452489	0.190998575	3.84E-09	0.100700368	0.000310039	663	ENSG00000239521	CASTOR3	0.066440742	0.402061856	rs74774557	NA	intron/promoter	NA	3.12E-05	1
rs1859788	7:99971834_A_G	7:99950416_C_T	pfc	36.37037037	0.248939706	3.93E-09	0.328331775	3.19E-27	783	ENSG00000272752/ENSG00000121716/ENSG00000235333	PILRB/PVRIG2P	0.26688076	0.990783213	rs532285838	NA	intron/fiveUTR/promoter	NA	3.19E-05	3
rs113260531	17:5138980_G_A	17:5014416_G_A	pcc	3.291115312	-0.885970134	4.11E-09	0.025134536	0.780600636	529	ENSG00000167840	ZNF232	-0.067766135	-0.454545455	rs57461327	nonsynonymous	intron/promoter/coding	NA	3.33E-05	1
rs1859788	7:99971834_A_G	7:99956436_T_C	tc	4.878289474	-0.633672159	4.81E-09	-2.528134661	6.87E-37	304	ENSG00000272752/ENSG00000121716	PILRB	0.304820746	1	rs11771799	nonsynonymous	intron/coding	benign	3.91E-05	3
rs4147929	19:1063443_A_G	19:1088078_G_T	pcc	60.88	0.153848369	5.47E-09	0.179071138	1.96E-17	500	ENSG00000099817	POLR2E	0.623122783	0.839285714	rs2238586	NA	intron/threeUTR	NA	4.44E-05	3
rs113260531	17:5138980_G_A	17:4800180_T_TG	pfc	10.95286624	-0.756311291	6.59E-09	-3.114150146	8.55E-47	785	ENSG00000141503	MINK1	0.471050894	0.691851852	rs758820679	NA	threeUTR	NA	5.35E-05	3
rs4575098	1:161155392_G_A	1:161188936_T_C	pfc	93.40422886	-0.178523293	7.74E-09	-0.167513599	3.74E-10	804	ENSG00000158869	FCER1G	0.491320642	0.911680127	rs11421	NA	intron/threeUTR	NA	6.28E-05	3
rs59735493	16:31133100_G_A	16:31154146_G_A	pfc	2.58068615	0.325840632	7.95E-09	-0.329973621	3.35E-09	787	ENSG00000178226	PRSS36	-0.972426499	-1	rs1549299	synonymous	coding/promoter	NA	6.45E-05	2
rs1859788	7:99971834_A_G	7:99541636_A_G	hcn	2.226804124	-0.397511086	8.82E-09	0.538249766	8.91E-19	679	ENSG00000237640	NA	-0.475863999	-0.752941176	rs1981549	NA	intergenic	NA	7.16E-05	3
rs59735493	16:31133100_G_A	16:30666367_C_T	hcn	34.13684211	-0.122745677	8.98E-09	-0.19648693	3.82E-25	665	ENSG00000156858	PRR14	0.580867397	0.853658537	rs3747481	nonsynonymous	intron/coding/promoter	probably damaging	7.28E-05	3
rs4575098	1:161155392_G_A	1:161183516_C_T	tc	646.5394737	-0.08684246	9.61E-09	-0.086420915	1.23E-09	304	ENSG00000158864	NDUFS2	0.60995151	0.942028986	rs1136207	synonymous	coding/threeUTR/promoter	NA	7.79E-05	3
rs6931277	6:32583357_A_T	6:32634425_C_T	pfc	3.006218905	-1.112280584	1.04E-08	-1.820314584	1.07E-21	804	ENSG00000179344	HLA-DQB1	0.509877895	0.392663477	rs1049070	NA	promoter/fiveUTR	NA	8.43E-05	3
rs113260531	17:5138980_G_A	17:5288018_G_A	tc	130.9967105	0.196384051	1.15E-08	0.2322354	4.88E-33	304	ENSG00000029725	RABEP1	0.451396616	0.95	rs1058381	NA	threeUTR	NA	9.36E-05	3
rs113260531	17:5138980_G_A	17:5284770_G_A	pcc	116.9419729	0.106858112	1.35E-08	0.110408154	5.81E-12	517	ENSG00000029725	RABEP1	0.446210123	0.9375	rs1065483	synonymous/nonsynonymous	coding	NA	0.000109123	3
rs429358	19:45411941_T_C	19:45411941_T_C	pcc	1424.872255	-0.225690085	1.44E-08	-0.225690085	1.44E-08	501	ENSG00000130203	APOE	1	1	rs429358	nonsynonymous	coding/promoter	benign	0.000116808	3
rs4236673	8:27464929_A_G	8:27466315_T_C	tc	58.54605263	-0.151145243	1.47E-08	-0.150586211	1.61E-08	304	ENSG00000120885	CLU	0.989857892	1	rs1532278	NA	intron	NA	0.000119116	1
rs113260531	17:5138980_G_A	17:5291862_T_C	hcn	4.751436782	-0.452606732	1.88E-08	-0.684439767	1.69E-50	696	ENSG00000108559	NUP88	0.43504885	0.91011236	rs12602827	NA	intron/promoter	NA	0.000152112	3
rs1859788	7:99971834_A_G	7:99950508_G_C	hcn	24.64275037	0.215329733	2.00E-08	0.322716471	3.68E-27	669	ENSG00000272752/ENSG00000121716/ENSG00000235333	PILRB/PVRIG2P	0.266790866	1	rs7799932	NA	intron/fiveUTR/promoter	NA	0.000162032	3
rs113260531	17:5138980_G_A	17:5336210_T_C	pcc	54.77220077	0.332381867	2.13E-08	0.727145389	2.13E-164	518	ENSG00000108561	C1QBP	0.237580628	0.434782609	rs1050461	NA	promoter/threeUTR	NA	0.000172493	3
rs2093760	1:207786828_A_G	1:207812791_A_G	tc	4.468646865	-1.08925464	2.30E-08	0.041188935	0.816080096	303	ENSG00000203710	CR1	0.022908792	-0.428571429	rs41274776	NA	threeUTR	NA	0.000186448	1
rs113260531	17:5138980_G_A	17:5284698_A_G	pfc	79.96235885	-0.179289103	2.39E-08	-0.156830225	4.64E-16	797	ENSG00000029725	RABEP1	0.410015038	0.8836727	rs1143206	synonymous/nonsynonymous	coding	NA	0.000193195	3
rs1859788	7:99971834_A_G	7:99952970_A_G	pfc	7.544879899	0.337546789	2.65E-08	0.67403684	5.39E-54	791	ENSG00000121716	PILRB	0.264410131	0.990783213	rs78256546	NA	intron/promoter	NA	0.000214869	3
rs3740688	11:47380340_G_T	11:47587452_C_T	hcn	31.69757489	-0.160489047	2.84E-08	-1.102481853	9.41E-81	701	ENSG00000110536	PTPMT1	0.205591988	0.823529412	rs11537751	nonsynonymous	intron/coding/promoter	NA	0.000229694	3
rs1859788	7:99971834_A_G	7:99951315_A_G	pcc	21.19322709	0.23773614	3.04E-08	0.336476593	9.92E-23	502	ENSG00000272752/ENSG00000121716	PILRB	0.280549962	1	rs7341507	NA	intron/fiveUTR/promoter	NA	0.000246228	3
rs6733839	2:127892810_C_T	2:127864908_A_T	pcc	5.850980392	0.421200953	3.07E-08	-0.600043798	2.46E-06	510	ENSG00000136717	BIN1	-0.22140834	-1	rs56827597	NA	promoter/intergenic	NA	0.000248636	1
rs113260531	17:5138980_G_A	17:5014416_G_A	hcn	2.868945869	-0.808267743	3.55E-08	-0.110079405	0.206881141	702	ENSG00000167840	ZNF232	-0.077693575	-0.461538462	rs57461327	nonsynonymous	intron/promoter/coding	NA	0.000287473	1
rs1859788	7:99971834_A_G	7:99569394_G_A	hcn	41.09337349	-0.173703535	3.70E-08	-0.175460673	2.71E-15	664	ENSG00000160862	AZGP1	0.288630959	0.699421965	rs4215	synonymous	intron/coding	NA	0.000299065	3
rs442495	15:59022615_T_C	15:59225818_G_A	tc	8.710526316	-0.355472091	3.97E-08	-0.38623014	5.81E-09	304	ENSG00000137776	SLTM	0.563034159	1	rs2279719	NA	intron/fiveUTR/promoter	NA	0.000321078	3
rs1859788	7:99971834_A_G	7:99952970_A_G	hcn	6.109144543	0.343380092	4.00E-08	0.666869056	1.26E-45	678	ENSG00000121716	PILRB	0.264109813	1	rs78256546	NA	intron/promoter	NA	0.00032395	3
rs4575098	1:161155392_G_A	1:161068836_A_C	pcc	60.16247582	-0.144596105	4.09E-08	-0.160651325	7.01E-13	517	ENSG00000162755	KLHDC9	0.722536588	0.961783439	rs11576830	nonsynonymous	coding/promoter	benign	0.000330745	3
rs113260531	17:5138980_G_A	17:5336188_A_G	hcn	59.10465116	0.208053946	4.23E-08	0.470614497	2.35E-123	688	ENSG00000129197/ENSG00000263272/ENSG00000108561	RPAIN/C1QBP	0.23640356	0.533333333	rs1050456	NA	threeUTR/promoter	NA	0.00034219	3
rs3740688	11:47380340_G_T	11:47306630_C_T	pcc	90.07	-0.241005183	4.47E-08	-1.734134231	6.18E-198	500	ENSG00000110514	MADD	0.190828996	1	rs35233100	nonsense	intron/coding/promoter	NA	0.000361664	3
rs113260531	17:5138980_G_A	17:4800180_T_TG	tc	10.93939394	-1.185881986	4.62E-08	-3.662190575	5.22E-22	297	ENSG00000141503	MINK1	0.43069868	0.857142857	rs758820679	NA	threeUTR	NA	0.000373687	3
rs113260531	17:5138980_G_A	17:5284719_T_C	hcn	129.8719068	0.085618098	4.94E-08	0.078854838	2.12E-09	687	ENSG00000029725	RABEP1	0.443514819	0.93258427	rs1065482	synonymous/nonsynonymous	coding	NA	0.000399401	3
rs1859788	7:99971834_A_G	7:99488543_C_T	pcc	11.63944223	-0.264584887	5.00E-08	0.649203442	3.72E-63	502	ENSG00000146833	TRIM4	-0.293868717	-0.467741935	rs2572010	NA	intron/threeUTR	NA	0.000404466	3
rs3740688	11:47380340_G_T	11:47437202_C_T	pcc	56.01356589	-0.104840846	5.60E-08	-0.129506579	2.08E-11	516	ENSG00000165915	SLC39A13	0.783764667	0.988826816	rs2293577	NA	intron/threeUTR	NA	0.00045254	3
rs442495	15:59022615_T_C	15:59225818_G_A	pcc	18.72254335	-0.181576914	7.97E-08	-0.271013755	6.29E-15	519	ENSG00000137776	SLTM	0.519170401	0.935483871	rs2279719	NA	intron/fiveUTR/promoter	NA	0.000644592	3
rs113260531	17:5138980_G_A	17:5287946_C_G	hcn	71	0.164421241	9.24E-08	-0.078363279	0.00061358	663	ENSG00000029725	RABEP1	0.127671687	0.846153846	rs11558	NA	threeUTR	NA	0.000746674	1
rs59685680	15:51001534_T_G	15:50716633_G_C	hcn	52.44165436	-0.106896307	1.02E-07	-0.128632465	1.87E-12	677	ENSG00000138592	USP8	0.791780309	0.901639344	rs2241769	NA	fiveUTR/promoter	NA	0.000822904	3
rs2093760	1:207786828_A_G	1:207782707_A_G	tc	2.746710526	-1.130853647	1.16E-07	-0.546691836	0.010155405	304	ENSG00000203710	CR1	0.164007063	1	rs17259045	nonsynonymous	coding/threeUTR	benign	0.000938018	1
rs4575098	1:161155392_G_A	1:161188936_T_C	pcc	49.56321839	-0.238753752	1.20E-07	-0.233904182	1.35E-08	522	ENSG00000158869	FCER1G	0.498836972	0.88372093	rs11421	NA	intron/threeUTR	NA	0.000968836	3
rs4575098	1:161155392_G_A	1:161156033_C_A	hcn	2.690883191	0.337266751	1.24E-07	0.341022381	8.52E-08	702	ENSG00000158859	ADAMTS4	0.989178528	1	rs11585858	NA	threeUTR	NA	0.000998672	2
rs73223431	8:27219987_C_T	8:27277537_G_A	pcc	162.7722008	-0.121873952	1.33E-07	-0.120522581	5.04E-07	518	ENSG00000120899	PTK2B	0.567427779	0.872093023	rs1030526	synonymous	coding	NA	0.001073477	1
rs1859788	7:99971834_A_G	7:99954457_G_T	hcn	30.58656716	-0.215215366	1.35E-07	-0.48683575	4.44E-47	670	ENSG00000272752/ENSG00000121716	PILRB	0.268177506	1	rs41280971	synonymous	fiveUTR/coding/promoter	NA	0.001089293	3
rs1859788	7:99971834_A_G	7:99541636_A_G	pcc	2.158823529	-0.431953017	1.36E-07	0.509549908	3.05E-13	510	ENSG00000237640	NA	-0.494197078	-0.725806452	rs1981549	NA	intergenic	NA	0.001100751	3
rs4575098	1:161155392_G_A	1:161136343_C_G	pcc	28.25475285	-0.191082136	1.48E-07	-0.326125256	2.76E-15	526	ENSG00000143224	PPOX	0.523414062	0.939393939	rs72714915	NA	intron/fiveUTR/promoter	NA	0.001196011	3
rs4147929	19:1063443_A_G	19:994544_A_G	pfc	60.45758355	0.424258156	1.64E-07	0.660033402	9.33E-76	778	ENSG00000065268	WDR18	0.102126159	0.68972332	rs3177032	NA	intron/threeUTR	NA	0.001321224	3
rs113260531	17:5138980_G_A	17:4801966_G_A	hcn	2.654778887	0.488451733	1.77E-07	0.904028137	1.52E-36	701	ENSG00000108556	CHRNE	0.465952805	0.762711864	rs56067981	NA	promoter/threeUTR	NA	0.001430232	3
rs442495	15:59022615_T_C	15:59042012_T_C	tc	2.236842105	-0.57646925	1.80E-07	-0.62727758	2.10E-08	304	ENSG00000137845	ADAM10	0.935459229	1	rs653765	NA	promoter/intergenic	NA	0.001451901	2
rs4147929	19:1063443_A_G	19:1088078_G_T	tc	97.66447368	0.168941139	1.90E-07	0.157175329	1.81E-09	304	ENSG00000099817	POLR2E	0.572677909	0.93442623	rs2238586	NA	intron/threeUTR	NA	0.001530464	3
rs2718058	7:37841534_A_G	7:37991523_C_T	pcc	40.1321499	0.27366743	2.08E-07	-0.645105077	1.01E-34	507	ENSG00000086289	EPDR1	-0.135775833	-0.8	rs1376260	NA	threeUTR	NA	0.001681889	3
rs3865444	19:51727962_C_A	19:51728477_C_T	tc	4.171052632	-0.609775393	2.23E-07	-0.609775393	2.23E-07	304	ENSG00000105383	CD33	1	1	rs12459419	nonsynonymous	intron/promoter/coding	benign	0.001796832	2
rs2093760	1:207786828_A_G	1:207753621_A_G	tc	2.049342105	-0.884819171	2.37E-07	0.055512357	0.716324102	304	ENSG00000203710	CR1	0.216970101	0.916666667	rs2274567	nonsynonymous	intron/coding/threeUTR	possibly damaging	0.001913016	1
rs113260531	17:5138980_G_A	17:5291862_T_C	pcc	5.68129771	-0.467173375	2.43E-07	-0.584489562	8.91E-30	524	ENSG00000108559	NUP88	0.442691927	0.910447761	rs12602827	NA	intron/promoter	NA	0.001957051	3
rs113260531	17:5138980_G_A	17:5286692_T_C	tc	221.2335526	-0.221447879	2.48E-07	-0.183067038	1.23E-20	304	ENSG00000029725	RABEP1	0.389673931	0.945945946	rs8703	NA	threeUTR	NA	0.001998808	3
rs4236673	8:27464929_A_G	8:27468503_C_A	hcn	14.67877907	-0.161284767	2.71E-07	-0.158645717	3.13E-07	688	ENSG00000120885	CLU	0.961857942	1	rs867230	NA	intron/fiveUTR/promoter	NA	0.002184899	1
rs1859788	7:99971834_A_G	7:99569394_G_A	pfc	45.63906856	-0.168566252	2.81E-07	-0.206859538	9.95E-23	773	ENSG00000160862	AZGP1	0.273132491	0.691489362	rs4215	synonymous	intron/coding	NA	0.002263203	3
rs113260531	17:5138980_G_A	17:5284719_T_C	pcc	119.8764479	0.102010761	2.84E-07	0.098210138	5.96E-10	518	ENSG00000029725	RABEP1	0.443873089	0.940298507	rs1065482	synonymous/nonsynonymous	coding	NA	0.002292085	3
rs1859788	7:99971834_A_G	7:99799845_T_A	hcn	100.6676692	0.100698136	2.90E-07	-0.126370134	5.46E-13	665	ENSG00000066923/ENSG00000239521	STAG3/CASTOR3	-0.754857635	-0.981481481	rs1043915	synonymous	coding	NA	0.002334698	3
rs6733839	2:127892810_C_T	2:127816695_C_T	hcn	201.7286136	0.119064258	3.27E-07	-0.044753458	0.190288069	678	ENSG00000136717	BIN1	0.039776541	0.333333333	rs2228955	synonymous	coding	NA	0.002638054	1
rs113260531	17:5138980_G_A	17:4802317_T_C	hcn	2.606837607	0.470890426	3.77E-07	0.789613454	6.75E-28	702	ENSG00000108556	CHRNE	0.466116299	0.762711864	rs55681486	synonymous	promoter/coding	NA	0.003040039	3
rs6014724	20:54998544_A_G	20:55033713_G_A	hcn	4.798232695	0.391379408	3.85E-07	-0.089969807	0.044027671	679	ENSG00000087589	CASS4	-0.132642773	-0.76	rs3746626	synonymous	coding	NA	0.003105807	1
rs113260531	17:5138980_G_A	17:5014416_G_A	tc	6.592105263	-0.932626499	3.94E-07	0.083189219	0.419400001	304	ENSG00000167840	ZNF232	-0.116578123	-0.571428571	rs57461327	nonsynonymous	intron/promoter/coding	NA	0.003175139	1
rs442495	15:59022615_T_C	15:59225818_G_A	pfc	14.5641345	-0.210812923	5.35E-07	-0.251613293	6.05E-11	803	ENSG00000137776	SLTM	0.527374163	0.908160875	rs2279719	NA	intron/fiveUTR/promoter	NA	0.004312704	3
rs113260531	17:5138980_G_A	17:5291377_T_A	hcn	3.357245337	-0.469992415	6.11E-07	-0.725159362	2.02E-41	697	ENSG00000108559	NUP88	0.438118056	0.91011236	rs2003466	NA	intron/promoter	NA	0.004919276	3
rs4147929	19:1063443_A_G	19:1088078_G_T	pfc	47.49226804	0.138047459	6.45E-07	0.198559565	1.65E-19	776	ENSG00000099817	POLR2E	0.612103674	0.882336656	rs2238586	NA	intron/threeUTR	NA	0.005192637	3
rs59735493	16:31133100_G_A	16:31044683_A_G	hcn	4.633903134	-0.248681716	6.86E-07	-0.28388422	2.68E-11	702	ENSG00000103496	STX4	0.674732426	0.945205479	rs58726213	NA	intron/promoter	NA	0.005525545	3
rs1859788	7:99971834_A_G	7:99954393_G_A	pcc	38.66135458	0.203839674	7.39E-07	0.329776258	8.05E-24	502	ENSG00000272752/ENSG00000121716	PILRB	0.282873484	1	rs6946768	nonsynonymous	fiveUTR/coding/promoter	NA	0.00594943	3
rs113260531	17:5138980_G_A	17:5336058_G_A	hcn	79.55458515	0.158254143	7.65E-07	0.391964297	1.27E-105	687	ENSG00000129197/ENSG00000263272	RPAIN	0.232294022	0.533333333	rs1050390	NA	threeUTR/promoter	NA	0.006162688	3
rs4236673	8:27464929_A_G	8:27468503_C_A	pfc	13.72807018	-0.155277434	7.76E-07	-0.149773124	1.27E-06	798	ENSG00000120885	CLU	0.96278639	1	rs867230	NA	intron/fiveUTR/promoter	NA	0.006250294	1
rs2093760	1:207786828_A_G	1:207760773_C_T	tc	2.733552632	-0.895818433	8.05E-07	-0.237655354	0.117771633	304	ENSG00000203710	CR1	0.316685219	1	rs3737002	nonsynonymous	intron/coding/threeUTR	probably damaging	0.006478058	1
rs190982	5:88223420_G_A	5:88015545_A_C	pcc	289.5594542	-0.059522954	8.22E-07	-0.078647621	2.85E-18	513	ENSG00000081189	MEF2C	0.399592604	0.741007194	rs34316	NA	intron/threeUTR	NA	0.006618183	3
rs4236673	8:27464929_A_G	8:27466157_T_C	pfc	33.77889447	-0.111486142	8.25E-07	-0.111486142	8.25E-07	796	ENSG00000120885	CLU	1	1	rs1532276	NA	intron	NA	0.006636512	2
rs1859788	7:99971834_A_G	7:99950450_G_A	hcn	25.85949178	0.192849412	8.27E-07	0.297787071	1.10E-22	669	ENSG00000272752/ENSG00000121716/ENSG00000235333	PILRB/PVRIG2P	0.266984182	1	rs7799901	NA	intron/fiveUTR/promoter	NA	0.006651641	3
rs6931277	6:32583357_A_T	6:32634405_C_T	tc	4.408637874	-1.453750508	8.52E-07	-1.515305858	1.47E-17	301	ENSG00000179344	HLA-DQB1	0.458467022	1	rs1049053	NA	promoter/fiveUTR	NA	0.006851232	3
rs4147929	19:1063443_A_G	19:1011215_G_A	hcn	15.1242515	0.252536561	8.79E-07	0.459340464	7.93E-51	668	ENSG00000182087	TMEM259	0.187248226	0.733333333	rs2240160	NA	intron/promoter	NA	0.007072117	3
rs4575098	1:161155392_G_A	1:161156033_C_A	pfc	2.8	0.288228835	8.86E-07	0.285233699	1.13E-06	815	ENSG00000158859	ADAMTS4	0.988766952	1	rs11585858	NA	threeUTR	NA	0.007128942	1
rs6733839	2:127892810_C_T	2:127826533_A_G	tc	1251.779605	0.051724422	9.14E-07	0.03660916	3.30E-05	304	ENSG00000136717	BIN1	0.50975872	0.827160494	rs1060743	synonymous	coding	NA	0.007352039	1
rs113260531	17:5138980_G_A	17:5288794_G_C	pfc	199.2932331	0.121011927	9.67E-07	0.135205594	7.26E-23	798	ENSG00000029725/ENSG00000108559	RABEP1/NUP88	0.407090594	0.883661749	rs1058400	NA	threeUTR	NA	0.007775685	3
rs11218343	11:121435587_T_C	11:121501238_G_A	hcn	122.7383721	0.185473816	1.00E-06	-0.071820321	1.60E-05	688	ENSG00000137642	SORL1	-0.189053403	-1	rs10892762	NA	intron/threeUTR	NA	0.008043482	1
rs113260531	17:5138980_G_A	17:4802317_T_C	pfc	2.844171779	0.488220304	1.01E-06	0.772894471	1.43E-22	815	ENSG00000108556	CHRNE	0.482403953	0.746277546	rs55681486	synonymous	promoter/coding	NA	0.008152316	3
rs442495	15:59022615_T_C	15:59153808_A_G	tc	215.0723684	-0.109291531	1.02E-06	0.157655225	3.63E-21	304	ENSG00000128923	MINDY2	-0.545944729	-0.887640449	rs1053420	NA	intron/threeUTR	NA	0.008175095	3
rs3740688	11:47380340_G_T	11:47261260_G_A	pfc	71.02889447	-0.098275038	1.02E-06	-0.10324187	6.75E-13	796	ENSG00000134575	ACP2	0.447628732	0.753694581	rs11988	NA	intron/threeUTR	NA	0.008220326	3
rs1859788	7:99971834_A_G	7:99818927_C_T	pcc	34.10386965	-0.15131458	1.19E-06	-0.129299365	7.13E-07	491	ENSG00000066923/ENSG00000213413	STAG3/PVRIG	0.589616639	0.914285714	rs705867	NA	intron/threeUTR	NA	0.00955943	3
rs113260531	17:5138980_G_A	17:4801970_G_A	pfc	3.495705521	0.467779186	1.21E-06	-0.381761663	3.97E-07	815	ENSG00000108556	CHRNE	-0.017192437	-0.170278638	rs12940036	NA	promoter/threeUTR	NA	0.009689608	3
rs4147929	19:1063443_A_G	19:1064193_G_A	hcn	9.398507463	-0.203012321	1.25E-06	-0.182742949	4.00E-07	670	ENSG00000064687	ABCA7	0.744667301	1	rs4147930	synonymous/nonsynonymous	coding/threeUTR/promoter	NA	0.010049004	3
rs1859788	7:99971834_A_G	7:99747378_G_T	pfc	9.761363636	-0.210716412	1.26E-06	0.177690108	4.60E-07	792	ENSG00000188186	LAMTOR4	-0.421935241	-0.685725803	rs7785392	NA	intron	NA	0.010091408	3
rs113260531	17:5138980_G_A	17:5284719_T_C	pfc	74.94353827	-0.157125901	1.38E-06	-0.12102299	4.67E-10	797	ENSG00000029725	RABEP1	0.410015038	0.8836727	rs1065482	synonymous/nonsynonymous	coding	NA	0.011104574	3
rs3740688	11:47380340_G_T	11:47279765_G_A	tc	2.032894737	-0.770234108	1.42E-06	1.123802991	1.44E-16	304	ENSG00000025434	NR1H3	-0.445216631	-0.939393939	rs74924988	NA	intron/fiveUTR/promoter	NA	0.01137559	3
rs59735493	16:31133100_G_A	16:30666367_C_T	pcc	33.398	-0.122026598	1.56E-06	-0.185405668	4.07E-15	500	ENSG00000156858	PRR14	0.571524844	0.858267717	rs3747481	nonsynonymous	intron/coding/promoter	probably damaging	0.012522748	3
rs59735493	16:31133100_G_A	16:31000809_G_A	pfc	866.9534005	0.070808034	1.57E-06	-0.101405158	7.13E-26	794	ENSG00000099365	STX1B	-0.593568752	-0.86141704	rs13708	NA	promoter/threeUTR	NA	0.01261757	3
rs59735493	16:31133100_G_A	16:31102321_C_T	pfc	147.675	-0.062704053	1.65E-06	-0.083154843	1.63E-14	800	ENSG00000167397	VKORC1	0.68628489	0.944132077	rs7294	NA	intron/promoter/threeUTR	NA	0.013224677	3
rs113260531	17:5138980_G_A	17:5288073_A_G	pcc	84.31528046	0.134458646	1.68E-06	0.134577964	2.11E-12	517	ENSG00000029725	RABEP1	0.444392337	0.910447761	rs1806219	NA	threeUTR	NA	0.013458586	3
rs4575098	1:161155392_G_A	1:161158348_G_A	tc	23.71710526	0.309400268	1.76E-06	0.293782631	4.93E-06	304	ENSG00000158859	ADAMTS4	0.479413847	0.93220339	rs12077004	NA	threeUTR	NA	0.014095909	1
rs1859788	7:99971834_A_G	7:99950508_G_C	pcc	22.91666667	0.191844563	1.76E-06	0.261533125	4.90E-14	504	ENSG00000272752/ENSG00000121716/ENSG00000235333	PILRB/PVRIG2P	0.284857085	1	rs7799932	NA	intron/fiveUTR/promoter	NA	0.014119591	3
rs1859788	7:99971834_A_G	7:99649155_G_A	pcc	9.58250497	-0.226880871	1.79E-06	-0.58751882	1.99E-45	503	ENSG00000166529	ZSCAN21	0.247120126	0.617021277	rs74931323	NA	intron/fiveUTR	NA	0.014357403	3
rs117618017	15:63569902_C_T	15:63615767_T_C	hcn	96.25261584	-0.247415605	1.79E-06	0.087745305	0.026261177	669	ENSG00000074410	CA12	-0.098809517	-0.8	rs77882042	NA	threeUTR	NA	0.014376704	1
rs4147929	19:1063443_A_G	19:1065563_G_C	pcc	6.909090909	0.278895185	1.92E-06	0.397592416	3.20E-15	506	ENSG00000064687	ABCA7	0.762031827	1	rs2242437	NA	threeUTR/promoter	NA	0.015437136	3
rs6733839	2:127892810_C_T	2:127826533_A_G	hcn	481.8930723	0.105199464	1.93E-06	0.079925506	7.09E-05	664	ENSG00000136717	BIN1	0.490692007	0.801980198	rs1060743	synonymous	coding	NA	0.015465707	1
rs6733839	2:127892810_C_T	2:127816632_G_A	hcn	433.2207207	0.100699666	1.95E-06	0.026026104	0.195970532	666	ENSG00000136717	BIN1	0.355567841	0.705426357	rs2276579	synonymous	coding	NA	0.015611423	1
rs59685680	15:51001534_T_G	15:50878630_G_A	hcn	31.70588235	0.134310776	2.00E-06	-0.233897561	1.86E-17	697	ENSG00000092439	TRPM7	-0.142974675	-0.951219512	rs8042919	nonsynonymous	coding/promoter	benign	0.016050619	3
rs2074612	5:139714690_T_C	5:140086191_G_T	tc	111.1315789	-0.145651102	2.07E-06	0.284892734	2.24E-47	304	ENSG00000146007	ZMAT2	-0.290523317	-0.47826087	rs6849	NA	threeUTR	NA	0.016621483	3
rs3740688	11:47380340_G_T	11:47799775_C_G	pcc	6.734615385	0.230817984	2.12E-06	-0.371873723	7.24E-15	520	ENSG00000030066	NUP160	-0.671081733	-0.879518072	rs9909	NA	threeUTR	NA	0.016956107	3
rs4147929	19:1063443_A_G	19:1011215_G_A	pfc	58.52307692	0.262978792	2.21E-06	0.486681349	3.26E-110	780	ENSG00000182087	TMEM259	0.204064102	0.771381915	rs2240160	NA	intron/promoter	NA	0.017698386	3
rs1859788	7:99971834_A_G	7:99952970_A_G	pcc	5.591355599	0.319785078	2.60E-06	0.492047497	3.01E-18	509	ENSG00000121716	PILRB	0.27973307	1	rs78256546	NA	intron/promoter	NA	0.020860196	3
rs4575098	1:161155392_G_A	1:161185058_G_T	pcc	6.610687023	0.362183023	2.61E-06	-0.503236223	8.00E-19	524	ENSG00000158869	FCER1G	-0.302819475	-1	rs2070901	NA	promoter	NA	0.020883726	3
rs73223431	8:27219987_C_T	8:27316117_G_A	pcc	317.7159533	-0.117858176	2.68E-06	-0.177574207	5.75E-12	514	ENSG00000120899	PTK2B	0.358451224	0.76119403	rs2271920	NA	threeUTR	NA	0.021435055	3
rs4236673	8:27464929_A_G	8:27466157_T_C	pcc	27.76504854	-0.125392799	2.73E-06	-0.125392799	2.73E-06	515	ENSG00000120885	CLU	1	1	rs1532276	NA	intron	NA	0.021894105	2
rs2074612	5:139714690_T_C	5:139931629_C_CG	pfc	20.73200993	-0.116899628	2.76E-06	-0.136573644	1.73E-10	806	ENSG00000213523	SRA1	0.36133729	0.70464135	rs202193903	nonsynonymous	intron/promoter/coding	NA	0.022085164	3
rs2093760	1:207786828_A_G	1:207790088_C_G	tc	2.898026316	-0.826095239	2.83E-06	0.036976035	0.805033065	304	ENSG00000203710	CR1	0.22359467	1	rs3811381	nonsynonymous	coding	probably damaging	0.022705581	1
rs113260531	17:5138980_G_A	17:5336188_A_G	pfc	151.8591022	0.207513946	2.94E-06	0.54181026	3.38E-151	802	ENSG00000129197/ENSG00000263272/ENSG00000108561	RPAIN/C1QBP	0.213271712	0.453738241	rs1050456	NA	threeUTR/promoter	NA	0.023541588	3
rs113260531	17:5138980_G_A	17:5284698_A_G	hcn	136.937409	0.073492752	3.02E-06	0.069397681	1.01E-07	687	ENSG00000029725	RABEP1	0.443514819	0.93258427	rs1143206	synonymous/nonsynonymous	coding	NA	0.024176096	3
rs11218343	11:121435587_T_C	11:121501755_G_A	hcn	149.8444767	0.159833452	3.02E-06	-0.069600608	6.50E-06	688	ENSG00000137642	SORL1	-0.17828429	-0.888888889	rs1133174	NA	intron/threeUTR	NA	0.024212774	1
rs113260531	17:5138980_G_A	17:5280440_T_C	pfc	96.66834805	-0.114456203	3.07E-06	-0.096387567	3.66E-09	793	ENSG00000029725	RABEP1	0.412129368	0.800047225	rs3026101	synonymous	coding/promoter	NA	0.024594577	3
rs6733839	2:127892810_C_T	2:127812127_G_C	pcc	28.88423154	0.155491832	3.11E-06	0.184069871	1.78E-10	501	ENSG00000136717	BIN1	0.170336895	0.23880597	rs7606043	NA	intron	NA	0.024891798	3
rs59685680	15:51001534_T_G	15:51217361_T_C	hcn	11.63884892	0.158661549	3.54E-06	0.209860446	1.16E-15	695	ENSG00000081014	AP4E1	0.447899461	0.842857143	rs2306331	nonsynonymous	coding	benign	0.028310009	3
rs59735493	16:31133100_G_A	16:31230463_C_T	hcn	4.022123894	-0.285149011	3.60E-06	0.504407687	9.56E-21	678	ENSG00000177238	TRIM72	-0.361767329	-0.632911392	rs7186832	synonymous	coding	NA	0.028804845	3
rs117618017	15:63569902_C_T	15:63434110_C_T	hcn	21.77929985	0.168923066	3.64E-06	0.231442946	1.37E-21	657	ENSG00000103642	LACTB	0.211016368	0.692307692	rs8468	NA	intron/threeUTR	NA	0.029165343	3
rs117618017	15:63569902_C_T	15:63598430_T_G	tc	36.48355263	0.241174235	3.67E-06	0.030129741	0.389408519	304	ENSG00000138613	APH1B	0.382781722	0.756097561	rs745338	NA	threeUTR	NA	0.029380503	1
rs3865444	19:51727962_C_A	19:51728641_A_G	tc	4.953947368	-0.541818518	4.02E-06	0.431066687	4.40E-06	304	ENSG00000105383	CD33	-0.578365284	-1	rs2455069	nonsynonymous	intron/coding/promoter	benign	0.032158616	1
rs113260531	17:5138980_G_A	17:5288794_G_C	pcc	98.13487476	0.120429494	4.09E-06	0.187137471	9.03E-28	519	ENSG00000029725/ENSG00000108559	RABEP1/NUP88	0.439074435	0.939393939	rs1058400	NA	threeUTR	NA	0.032740884	3
rs3740688	11:47380340_G_T	11:47603006_C_T	pfc	5.613496933	-0.252178986	4.10E-06	-0.206293762	0.000530716	815	ENSG00000213619	NDUFS3	0.347577171	0.955544903	rs71475924	NA	intron/promoter	NA	0.032787361	1
rs113260531	17:5138980_G_A	17:4802329_G_A	pfc	2.903067485	0.50850019	4.32E-06	-0.337597747	6.03E-05	815	ENSG00000108556	CHRNE	-0.018428248	-0.170278638	rs33978919	synonymous	promoter/coding	NA	0.034550222	1
rs4147929	19:1063443_A_G	19:1088318_C_T	tc	575.9802632	-0.145266136	4.35E-06	-0.046611349	0.009467653	304	ENSG00000099817	POLR2E	0.170015308	0.826086957	rs6844	NA	intron/threeUTR	NA	0.034776634	1
rs59735493	16:31133100_G_A	16:31072909_G_A	pcc	16.57996146	-0.171428352	4.51E-06	0.243618777	1.62E-15	519	ENSG00000232748/ENSG00000167394	ZNF668	-0.347765304	-1	rs8046978	nonsynonymous	coding	benign	0.036027692	3
rs113260531	17:5138980_G_A	17:4801594_C_G	hcn	2.235714286	0.488909974	4.76E-06	-0.044155404	0.597052383	700	ENSG00000108556	CHRNE	-0.029525875	-0.3125	rs3514	NA	promoter/threeUTR	NA	0.038067459	1
rs113260531	17:5138980_G_A	17:5286692_T_C	pcc	117.2224371	0.098433057	4.81E-06	0.063944893	0.00021866	517	ENSG00000029725	RABEP1	0.38311539	0.901639344	rs8703	NA	threeUTR	NA	0.038471002	1
rs59735493	16:31133100_G_A	16:31137712_C_T	pfc	20.66047088	0.148111715	5.07E-06	-0.168680563	7.95E-12	807	ENSG00000103510	KAT8	-0.492685267	-1	rs889548	NA	intron/promoter	NA	0.040490716	3
rs3865444	19:51727962_C_A	19:51728641_A_G	pcc	2.119318182	-0.43686984	5.07E-06	0.355151645	3.86E-06	528	ENSG00000105383	CD33	-0.552671941	-1	rs2455069	nonsynonymous	intron/coding/promoter	benign	0.040527046	3
rs3740688	11:47380340_G_T	11:47437202_C_T	hcn	48.59620991	-0.082284109	5.22E-06	-0.112919183	1.17E-10	686	ENSG00000165915	SLC39A13	0.795336999	1	rs2293577	NA	intron/threeUTR	NA	0.041694916	3
rs1859788	7:99971834_A_G	7:99817859_A_G	tc	37.39473684	-0.165740965	5.44E-06	-0.166357366	1.61E-06	304	ENSG00000066923/ENSG00000213413	STAG3/PVRIG	0.72798763	0.980952381	rs2906645	nonsynonymous	intron/threeUTR/coding	benign	0.043487319	3
rs3740688	11:47380340_G_T	11:47303275_T_C	pcc	139.4142582	-0.093062705	5.46E-06	0.09927406	6.54E-08	519	ENSG00000110514	MADD	-0.591603551	-0.924242424	rs326217	synonymous	coding	NA	0.043590023	3
rs2074612	5:139714690_T_C	5:140027304_T_C	tc	34.83552632	-0.231063521	5.50E-06	0.490121174	5.17E-53	304	ENSG00000131495	NDUFA2	-0.327082598	-0.542857143	rs778594	NA	promoter	NA	0.043960754	3
rs59735493	16:31133100_G_A	16:30786927_C_T	pfc	9.389578164	-0.202930184	5.81E-06	-0.222720667	3.36E-08	806	ENSG00000103549/ENSG00000280211	RNF40	0.591150326	0.807612342	rs3747486	NA	threeUTR	NA	0.046412599	3
rs1859788	7:99971834_A_G	7:99811836_A_T	tc	62.13486842	-0.129172552	6.02E-06	-0.13710734	4.20E-07	304	ENSG00000066923	STAG3	0.72798763	0.980952381	rs1052482	NA	intron/threeUTR	NA	0.048093897	3
rs59735493	16:31133100_G_A	16:30931968_C_T	pcc	2.703422053	0.329600579	6.56E-06	-0.426997857	2.42E-11	526	ENSG00000260852	NA	-0.557969416	-0.827338129	rs12930657	NA	NA	NA	0.052341892	NA
rs4147929	19:1063443_A_G	19:1051214_A_G	hcn	8.671641791	-0.227020035	6.95E-06	-0.092653883	0.014303627	670	ENSG00000064687	ABCA7	0.313011696	0.944444444	rs3752240	synonymous	coding	NA	0.055455868	NA
rs429358	19:45411941_T_C	19:45404691_A_G	hcn	6.225854383	0.301562913	7.00E-06	0.220325721	3.21E-07	673	ENSG00000130204	TOMM40	0.239227963	1	rs405697	NA	threeUTR	NA	0.055851086	NA
rs429358	19:45411941_T_C	19:45395714_T_C	hcn	107.2110778	0.081887702	7.07E-06	0.090441574	2.65E-09	668	ENSG00000130204	TOMM40	0.672647062	0.971830986	rs157581	synonymous	coding/promoter	NA	0.056425362	NA
rs4147929	19:1063443_A_G	19:1012381_T_C	pcc	26.62124248	0.197804232	7.12E-06	0.352004383	4.14E-38	499	ENSG00000182087	TMEM259	0.217126574	0.333333333	rs2240163	NA	intron/promoter	NA	0.056810338	NA
rs113260531	17:5138980_G_A	17:4801887_A_G	tc	4.414473684	0.56543114	7.17E-06	0.615665721	2.53E-15	304	ENSG00000108556	CHRNE	0.198239934	0.428571429	rs12936083	NA	promoter/threeUTR	NA	0.057195049	NA
rs1859788	7:99971834_A_G	7:99950427_G_T	hcn	12.50372578	0.20722938	7.32E-06	0.338234759	7.91E-20	671	ENSG00000272752/ENSG00000121716/ENSG00000235333	PILRB/PVRIG2P	0.268437483	1	rs7799894	NA	intron/fiveUTR/promoter	NA	0.058384925	NA
rs6931277	6:32583357_A_T	6:32634426_G_A	hcn	7.114285714	-0.768322891	7.33E-06	0.009028131	0.941856701	700	ENSG00000179344	HLA-DQB1	-0.145126522	-0.80952381	rs67147537	NA	promoter/fiveUTR	NA	0.058434523	NA
rs59735493	16:31133100_G_A	16:30785824_C_T	hcn	78.11874106	0.081236389	7.46E-06	-0.128189004	4.95E-12	699	ENSG00000103549/ENSG00000280211	RNF40	-0.205029129	-0.886792453	rs11642862	NA	threeUTR	NA	0.05946927	NA
rs4147929	19:1063443_A_G	19:1088639_G_C	tc	601	-0.204000933	7.65E-06	-0.135336827	4.05E-14	304	ENSG00000099817	POLR2E	0.13658201	0.833333333	rs12253	NA	intron/threeUTR	NA	0.061022704	NA
rs867611	11:85776544_G_A	11:85725937_C_T	hcn	408.9956268	0.054119457	7.70E-06	0.065758463	2.37E-09	686	ENSG00000073921	PICALM	0.724792557	0.990049751	rs592297	synonymous	coding/threeUTR	NA	0.061428744	NA
rs6733839	2:127892810_C_T	2:127810697_C_T	tc	216.0559211	0.100587102	7.81E-06	0.043897787	0.005560744	304	ENSG00000136717	BIN1	0.236136711	0.242424242	rs17014818	NA	intron	NA	0.062258347	NA
rs4147929	19:1063443_A_G	19:1012379_C_G	pcc	26.53907816	0.197475466	7.89E-06	0.358976569	2.24E-39	499	ENSG00000182087	TMEM259	0.217126574	0.333333333	rs2240162	NA	intron/promoter	NA	0.062887243	NA
rs1859788	7:99971834_A_G	7:99810425_A_G	tc	105.7006579	0.152889953	8.30E-06	0.034908467	0.184923773	304	ENSG00000239521	CASTOR3	0.091808761	0.409090909	rs74774557	NA	intron/promoter	NA	0.066199057	NA
rs1859788	7:99971834_A_G	7:99569394_G_A	pcc	30.59393939	-0.217507715	8.57E-06	-0.288937286	3.64E-16	495	ENSG00000160862	AZGP1	0.247757479	0.640625	rs4215	synonymous	intron/coding	NA	0.068326414	NA
rs11218343	11:121435587_T_C	11:121502894_T_C	hcn	147.6110305	0.140482473	8.69E-06	-0.032060132	0.03529426	689	ENSG00000137642	SORL1	-0.184789612	-0.894736842	rs1131499	NA	threeUTR	NA	0.069211417	NA
rs113260531	17:5138980_G_A	17:5113423_G_A	pcc	3.534971645	0.414842147	8.83E-06	-0.29393942	2.40E-07	529	ENSG00000161929	SCIMP	-0.342177965	-1	rs3031	NA	intron/threeUTR	NA	0.070351676	NA
rs59735493	16:31133100_G_A	16:31102321_C_T	hcn	83.01015965	-0.071831986	8.86E-06	-0.088752226	1.85E-09	689	ENSG00000167397	VKORC1	0.689909843	0.954751131	rs7294	NA	intron/promoter/threeUTR	NA	0.070625105	NA
rs429358	19:45411941_T_C	19:45221767_C_T	pcc	3.386904762	0.847070462	9.50E-06	1.885030673	1.13E-93	504	ENSG00000266903	NA	0.168860061	0.45	rs79638902	NA	intron/promoter/intergenic	NA	0.075657659	NA
rs429358	19:45411941_T_C	19:45395714_T_C	tc	120.8322368	0.118194646	9.76E-06	0.107816626	1.06E-06	304	ENSG00000130204	TOMM40	0.744148227	0.9375	rs157581	synonymous	coding/promoter	NA	0.0777113	NA
rs4575098	1:161155392_G_A	1:161184097_A_G	hcn	182.5296671	-0.111468996	9.95E-06	0.101526228	1.50E-07	691	ENSG00000158864	NDUFS2	-0.210506595	-0.928571429	rs1136224	NA	threeUTR/promoter	NA	0.07925872	NA
rs1859788	7:99971834_A_G	7:99950297_A_T	pcc	33.14143426	0.1717862	1.04E-05	0.242112067	7.59E-15	502	ENSG00000272752/ENSG00000121716/ENSG00000235333	PILRB/PVRIG2P	0.280549962	1	rs7795656	NA	intron/fiveUTR/promoter	NA	0.082478493	NA
rs1859788	7:99971834_A_G	7:99971313_T_C	tc	26.18421053	0.175640929	1.09E-05	0.175640929	1.09E-05	304	ENSG00000085514	PILRA	1	1	rs2405442	synonymous	coding/promoter	NA	0.086624953	NA
rs2081545	11:59958380_C_A	11:59945745_T_C	hcn	43.95224313	-0.093790684	1.11E-05	-0.093342396	1.14E-05	691	ENSG00000110077	MS4A6A	0.997054812	1	rs12453	synonymous	intron/coding/promoter	NA	0.088619656	NA
rs59685680	15:51001534_T_G	15:51217361_T_C	pcc	12.14340344	0.176601668	1.16E-05	0.237274525	1.80E-16	523	ENSG00000081014	AP4E1	0.45267467	0.869158879	rs2306331	nonsynonymous	coding	benign	0.092164033	NA
rs59735493	16:31133100_G_A	16:30886643_T_C	pcc	3.011764706	0.298107384	1.27E-05	-0.380244761	1.64E-11	510	ENSG00000260083/ENSG00000265991	NA	-0.496551946	-0.743589744	rs897984	NA	intron/promoter	NA	0.101423182	NA
rs117618017	15:63569902_C_T	15:63434110_C_T	pfc	25.99219766	0.175432295	1.28E-05	0.162313688	4.15E-12	769	ENSG00000103642	LACTB	0.22360803	0.701063164	rs8468	NA	intron/threeUTR	NA	0.101917494	NA
rs4236673	8:27464929_A_G	8:27310546_A_G	pfc	22.71747212	0.195789513	1.28E-05	-0.330887148	6.04E-25	807	ENSG00000120899	PTK2B	-0.108637107	-0.555338727	rs3735758	NA	promoter	NA	0.101926404	NA
rs429358	19:45411941_T_C	19:45221767_C_T	pfc	5.333333333	0.707050498	1.29E-05	1.962839062	2.27E-208	783	ENSG00000266903	NA	0.139354217	0.262249615	rs79638902	NA	intron/promoter/intergenic	NA	0.102756618	NA
rs1859788	7:99971834_A_G	7:99971313_T_C	hcn	15.03598201	0.12704346	1.31E-05	0.126155302	1.50E-05	667	ENSG00000085514	PILRA	0.99824593	1	rs2405442	synonymous	coding/promoter	NA	0.104119684	NA
rs113260531	17:5138980_G_A	17:5113578_C_T	hcn	4.917378917	0.288377262	1.35E-05	-0.195309185	4.30E-06	702	ENSG00000161929	SCIMP	-0.433239447	-0.959183673	rs2641263	NA	intron/threeUTR	NA	0.107158429	NA
rs1859788	7:99971834_A_G	7:99796146_A_C	hcn	12.85800604	0.142041921	1.37E-05	-0.162812111	3.18E-10	662	ENSG00000066923	STAG3	-0.610405829	-0.908163265	rs3735241	synonymous	coding/promoter	NA	0.10881028	NA
rs113260531	17:5138980_G_A	17:4802317_T_C	tc	3.736842105	0.588617673	1.53E-05	0.831344602	1.48E-14	304	ENSG00000108556	CHRNE	0.426922692	0.8125	rs55681486	synonymous	promoter/coding	NA	0.121935621	NA
rs429358	19:45411941_T_C	19:45218971_C_A	pfc	4.90524968	0.736461227	1.59E-05	2.037775201	1.67E-185	781	ENSG00000266903	NA	0.11054681	0.275	rs1137572	NA	intron/intergenic	NA	0.126701546	NA
rs429358	19:45411941_T_C	19:45218971_C_A	pcc	2.573705179	0.863139329	1.68E-05	1.990902562	1.52E-100	502	ENSG00000266903	NA	0.136875841	0.45	rs1137572	NA	intron/intergenic	NA	0.133329817	NA
rs11218343	11:121435587_T_C	11:121475922_T_A	hcn	198.8265306	0.148247944	1.76E-05	-0.076099181	1.95E-07	686	ENSG00000137642	SORL1	-0.136102678	-0.846153846	rs3824968	synonymous	coding	NA	0.139591771	NA
rs113260531	17:5138980_G_A	17:5284770_G_A	pfc	71.87405542	-0.143478333	1.89E-05	-0.129905192	1.45E-11	794	ENSG00000029725	RABEP1	0.404382507	0.880188019	rs1065483	synonymous/nonsynonymous	coding	NA	0.150589664	NA
rs1859788	7:99971834_A_G	7:99821685_C_T	pcc	154.1325301	-0.072347388	1.93E-05	-0.073767046	1.51E-06	498	ENSG00000239521	CASTOR3	0.735066956	0.987096774	rs863450	NA	promoter	NA	0.153695692	NA
rs4147929	19:1063443_A_G	19:1010910_T_C	pfc	5.79040404	-0.416211852	2.02E-05	-0.723438977	1.71E-31	792	ENSG00000182087	TMEM259	0.221659003	0.608286252	rs7252527	NA	intron	NA	0.160400558	NA
rs113260531	17:5138980_G_A	17:4800180_T_TG	hcn	3.710682493	-0.590342969	2.05E-05	-2.211515181	6.19E-22	674	ENSG00000141503	MINK1	0.462857381	0.720930233	rs758820679	NA	threeUTR	NA	0.162560034	NA
rs4147929	19:1063443_A_G	19:1064193_G_A	pcc	12.64870259	-0.174588391	2.05E-05	-0.177212312	8.29E-07	501	ENSG00000064687	ABCA7	0.758381677	1	rs4147930	synonymous/nonsynonymous	coding/threeUTR/promoter	NA	0.163161594	NA
rs4147929	19:1063443_A_G	19:1088639_G_C	pcc	407.891945	-0.123097619	2.25E-05	-0.128002563	1.14E-07	509	ENSG00000099817	POLR2E	0.136181552	1	rs12253	NA	intron/threeUTR	NA	0.17857947	NA
rs113260531	17:5138980_G_A	17:4801594_C_G	pfc	3.795817958	0.406418086	2.34E-05	-0.19890747	0.003336823	813	ENSG00000108556	CHRNE	-0.036032914	-0.170278638	rs3514	NA	promoter/threeUTR	NA	0.185921081	NA
rs1859788	7:99971834_A_G	7:99489005_A_G	hcn	31.01954887	-0.104632337	2.49E-05	0.232840215	5.01E-36	665	ENSG00000146833	TRIM4	-0.271878651	-0.522012579	rs2572009	NA	intron/threeUTR	NA	0.198059562	NA
rs867611	11:85776544_G_A	11:85565450_C_T	tc	3.174342105	-0.582545233	2.52E-05	-1.360117696	2.72E-16	304	ENSG00000279742	NA	0.267308177	0.611111111	rs17744606	NA	promoter/intergenic	NA	0.200087466	NA
rs59735493	16:31133100_G_A	16:30996871_C_G	tc	14.37828947	-0.295334226	2.72E-05	0.265909977	1.26E-06	304	ENSG00000279196/ENSG00000099377	HSD3B7	-0.579924065	-0.904761905	rs12443808	NA	intron/fiveUTR	NA	0.215903514	NA
rs4236673	8:27464929_A_G	8:27455442_T_C	hcn	84.92682927	-0.090335711	3.04E-05	-0.074190367	0.000455221	656	ENSG00000120885	CLU	0.392727516	0.97826087	rs3087554	NA	threeUTR	NA	0.241339982	NA
rs4236673	8:27464929_A_G	8:27468503_C_A	pcc	12.42635659	-0.154852192	3.25E-05	-0.147071034	5.95E-05	516	ENSG00000120885	CLU	0.964937551	1	rs867230	NA	intron/fiveUTR/promoter	NA	0.25759979	NA
rs59735493	16:31133100_G_A	16:30930983_C_T	pcc	3.179924242	-0.292590001	3.25E-05	0.380873506	1.47E-10	528	ENSG00000260852	NA	-0.556783782	-0.827338129	rs9319588	NA	NA	NA	0.257840528	NA
rs4147929	19:1063443_A_G	19:1012379_C_G	hcn	29.15419162	0.184572196	3.40E-05	0.372092266	2.51E-56	668	ENSG00000182087	TMEM259	0.228477895	0.350877193	rs2240162	NA	intron/promoter	NA	0.269935932	NA
rs113260531	17:5138980_G_A	17:5336188_A_G	pcc	55.14258189	0.213199844	3.42E-05	0.452458716	1.32E-63	519	ENSG00000129197/ENSG00000263272/ENSG00000108561	RPAIN/C1QBP	0.238084314	0.434782609	rs1050456	NA	threeUTR/promoter	NA	0.271138453	NA
rs12590654	14:92938855_G_A	14:93107590_C_T	pcc	15.27480916	0.206359767	3.55E-05	-0.019150072	0.743662306	524	ENSG00000100599	RIN3	0.08735077	0.214285714	rs34101393	synonymous	coding	NA	0.281475136	NA
rs1859788	7:99971834_A_G	7:99811836_A_T	pfc	23.69638243	-0.123983051	3.60E-05	-0.108931701	6.75E-05	774	ENSG00000066923	STAG3	0.736435567	0.968253968	rs1052482	NA	intron/threeUTR	NA	0.285385947	NA
rs2718058	7:37841534_A_G	7:37991254_C_A	tc	700.1743421	0.123009754	3.63E-05	0.157499707	2.40E-17	304	ENSG00000086289	EPDR1	0.190810621	0.470588235	rs1047800	NA	threeUTR	NA	0.288125986	NA
rs2718058	7:37841534_A_G	7:37991255_C_A	tc	700.7434211	0.122681417	3.71E-05	0.156282888	4.80E-17	304	ENSG00000086289	EPDR1	0.190810621	0.470588235	rs1047812	NA	threeUTR	NA	0.29443087	NA
rs6733839	2:127892810_C_T	2:127826533_A_G	pcc	419.8289738	0.085531531	3.85E-05	0.06744671	0.000560912	497	ENSG00000136717	BIN1	0.49086772	0.785234899	rs1060743	synonymous	coding	NA	0.304883915	NA
rs4147929	19:1063443_A_G	19:1010908_A_G	pfc	6.021464646	-0.395726784	3.86E-05	-0.604005572	5.09E-22	792	ENSG00000182087	TMEM259	0.221659003	0.608286252	rs7248769	NA	intron	NA	0.306187796	NA
rs442495	15:59022615_T_C	15:59225818_G_A	hcn	21.56295224	-0.109867422	3.89E-05	-0.155884817	7.96E-09	691	ENSG00000137776	SLTM	0.5352322	0.916167665	rs2279719	NA	intron/fiveUTR/promoter	NA	0.307992288	NA
rs6014724	20:54998544_A_G	20:55093901_A_G	pfc	109.8397933	-0.176703549	3.89E-05	0.270570725	8.82E-105	774	ENSG00000022277	RTF2	-0.292823499	-0.691464445	rs6999	NA	intron/threeUTR	NA	0.308447748	NA
rs6014724	20:54998544_A_G	20:55028167_G_A	hcn	4.47275405	0.342332358	3.90E-05	-0.049720939	0.293318167	679	ENSG00000087589	CASS4	-0.134097314	-0.755102041	rs2870738	synonymous	intron/coding	NA	0.308902917	NA
rs3740688	11:47380340_G_T	11:47303275_T_C	hcn	90.28179191	-0.072061014	3.95E-05	0.10665822	2.94E-11	692	ENSG00000110514	MADD	-0.592105421	-0.945054945	rs326217	synonymous	coding	NA	0.312905484	NA
rs4147929	19:1063443_A_G	19:1042809_A_G	pfc	11.28846154	-0.220698395	4.06E-05	-0.16276581	1.22E-06	780	ENSG00000064687	ABCA7	0.391620401	0.918322482	rs3764645	nonsynonymous	coding	possibly damaging	0.321363858	NA
rs113260531	17:5138980_G_A	17:5284698_A_G	pcc	128.4826255	0.086537334	4.45E-05	0.085509244	1.11E-07	518	ENSG00000029725	RABEP1	0.443873089	0.940298507	rs1143206	synonymous/nonsynonymous	coding	NA	0.352648153	NA
rs59685680	15:51001534_T_G	15:50716633_G_C	pfc	14.70828025	-0.168783468	4.45E-05	-0.188756972	5.07E-08	785	ENSG00000138592	USP8	0.800307994	0.903993613	rs2241769	NA	fiveUTR/promoter	NA	0.352857914	NA
rs2093760	1:207786828_A_G	1:207813556_C_T	tc	3.677631579	-0.872575063	4.52E-05	0.026787465	0.902354762	304	ENSG00000203710	CR1	0.024224548	-0.428571429	rs56149234	NA	threeUTR	NA	0.358244343	NA
rs2074612	5:139714690_T_C	5:139931629_C_G	tc	11.36513158	-0.235927672	4.57E-05	-0.265978294	6.21E-09	304	ENSG00000213523	SRA1	0.398564231	0.657894737	rs202193903	nonsynonymous	intron/promoter/coding	NA	0.362045925	NA
rs4147929	19:1063443_A_G	19:1047161_A_G	hcn	5.68452381	-0.222062826	4.63E-05	-0.215495147	4.62E-08	672	ENSG00000064687	ABCA7	0.190433324	0.441441441	rs3752237	synonymous	coding	NA	0.36698129	NA
rs4147929	19:1063443_A_G	19:1012381_T_C	hcn	29.2754491	0.179202437	4.76E-05	0.357756987	1.82E-52	668	ENSG00000182087	TMEM259	0.228477895	0.350877193	rs2240163	NA	intron/promoter	NA	0.376960793	NA
rs4575098	1:161155392_G_A	1:161172233_C_A	hcn	206.6244604	-0.076316125	5.09E-05	0.030460078	0.13439825	695	ENSG00000158864	NDUFS2	-0.147167953	-0.833333333	rs11538340	nonsynonymous	coding/promoter	benign	0.402979608	NA
rs6931277	6:32583357_A_T	6:32634373_C_T	tc	5.851211073	-1.338179322	5.36E-05	-3.11594911	1.74E-33	289	ENSG00000179344	HLA-DQB1	0.040176793	0.020408163	rs9274522	synonymous	promoter/coding	NA	0.4238724	NA
rs73223431	8:27219987_C_T	8:27309379_T_C	pfc	20.42131351	-0.184463397	5.55E-05	-0.256248295	7.73E-16	807	ENSG00000120899	PTK2B	0.235142714	0.904509297	rs891393	NA	promoter	NA	0.439097751	NA
rs113260531	17:5138980_G_A	17:5336210_T_C	tc	220.4473684	0.280663499	5.64E-05	0.542476611	5.78E-126	304	ENSG00000108561	C1QBP	0.180436166	0.352941176	rs1050461	NA	promoter/threeUTR	NA	0.446515168	NA
rs59735493	16:31133100_G_A	16:30996872_G_C	tc	14.38815789	-0.281664505	5.87E-05	0.247652414	5.08E-06	304	ENSG00000279196/ENSG00000099377	HSD3B7	-0.569059076	-0.9	rs12443627	NA	intron/fiveUTR	NA	0.464432405	NA
rs28394864	17:47450775_G_A	17:47450775_G_A	tc	6.378289474	-0.289449167	5.88E-05	-0.289449167	5.88E-05	304	NA	NA	1	1	rs28394864	NA	intron/promoter	NA	0.46486938	NA
rs6931277	6:32583357_A_T	6:32634426_G_A	pcc	5.774193548	-0.897494247	6.06E-05	-0.400758136	0.007301221	527	ENSG00000179344	HLA-DQB1	-0.187060617	-0.916666667	rs67147537	NA	promoter/fiveUTR	NA	0.479451771	NA
rs113260531	17:5138980_G_A	17:5288179_A_T	pfc	61.69356873	0.130172015	6.11E-05	0.189586468	1.37E-21	793	ENSG00000029725/ENSG00000108559	RABEP1/NUP88	0.410279551	0.798077595	rs10792	NA	threeUTR	NA	0.483157857	NA
rs113260531	17:5138980_G_A	17:5288018_G_A	pfc	49.68130489	0.14221392	6.14E-05	0.206045313	1.88E-28	797	ENSG00000029725	RABEP1	0.410633885	0.864253394	rs1058381	NA	threeUTR	NA	0.485243874	NA
rs1859788	7:99971834_A_G	7:99950408_A_G	hcn	12.85863095	0.182861996	6.16E-05	0.326215346	4.66E-19	672	ENSG00000272752/ENSG00000121716/ENSG00000235333	PILRB/PVRIG2P	0.267231778	1	rs7795805	NA	intron/fiveUTR/promoter	NA	0.486705559	NA
rs4147929	19:1063443_A_G	19:1047002_A_G	hcn	6.046130952	-0.21830584	6.25E-05	-0.140175058	0.000428457	672	ENSG00000064687	ABCA7	0.110608338	0.333333333	rs3752234	synonymous	intron/coding	NA	0.494269985	NA
rs59735493	16:31133100_G_A	16:31088625_A_G	hcn	22.42318841	0.089806385	6.28E-05	-0.136904767	9.81E-12	690	ENSG00000167395	ZNF646	-0.437861641	-0.814569536	rs749670	nonsynonymous	coding	benign	0.49662021	NA
rs28394864	17:47450775_G_A	17:47367536_T_G	pcc	54.71401152	0.086159112	6.43E-05	-0.079948671	0.000236807	521	ENSG00000198740	ZNF652	-0.920982423	-0.984615385	rs3179840	NA	promoter/threeUTR	NA	0.508577038	NA
rs867611	11:85776544_G_A	11:85565864_G_A	tc	3.720394737	-0.45264565	6.64E-05	-0.478231172	3.19E-05	304	ENSG00000279742	NA	0.176605549	0.333333333	rs12361800	NA	promoter/intergenic	NA	0.524365308	NA
rs2074612	5:139714690_T_C	5:139936760_G_T	tc	106.5361842	0.153791687	6.67E-05	0.397017419	5.52E-73	304	ENSG00000213523	SRA1	0.179108422	0.457627119	rs250426	synonymous	coding	NA	0.527182143	NA
rs4147929	19:1063443_A_G	19:991129_G_A	pcc	51.35140562	0.153649017	6.94E-05	0.31514533	2.15E-23	498	ENSG00000065268	WDR18	0.105184772	0.8125	rs11538683	nonsynonymous/synonymous	intron/coding/threeUTR/promoter	benign	0.548630268	NA
rs59735493	16:31133100_G_A	16:30786927_C_T	pcc	11.33716475	-0.156297353	7.19E-05	-0.197417281	5.35E-08	522	ENSG00000103549/ENSG00000280211	RNF40	0.597223275	0.824817518	rs3747486	NA	threeUTR	NA	0.567822181	NA
rs429358	19:45411941_T_C	19:44934653_T_C	tc	6.875	0.462885624	7.29E-05	-0.135525141	0.227018392	304	ENSG00000278318	ZNF229	-0.024218259	-0.058823529	rs8113370	synonymous	coding/threeUTR	NA	0.575630529	NA
rs2074612	5:139714690_T_C	5:140021858_A_T	tc	5.917763158	-0.343170011	7.52E-05	0.666642683	5.19E-24	304	ENSG00000113119	TMCO6	-0.182661599	-0.454545455	rs12153256	NA	intron/threeUTR/promoter	NA	0.594094528	NA
rs6014724	20:54998544_A_G	20:55093901_A_G	pcc	43.88104839	-0.20844922	7.54E-05	0.370278621	7.47E-66	496	ENSG00000022277	RTF2	-0.310302953	-0.714285714	rs6999	NA	intron/threeUTR	NA	0.595365138	NA
rs3740688	11:47380340_G_T	11:46879973_A_G	hcn	268.3712575	0.070697926	7.60E-05	-0.184348963	1.51E-42	668	ENSG00000134569	LRP4	-0.147694565	-0.31147541	rs3829940	NA	intron/threeUTR	NA	0.599721442	NA
rs3740688	11:47380340_G_T	11:47602729_C_T	tc	3.434210526	-0.333210978	8.04E-05	0.374196738	1.87E-06	304	ENSG00000213619	NDUFS3	-0.614523334	-0.93814433	rs2030166	nonsynonymous	intron/coding/promoter	NA	0.635082357	NA
rs2074612	5:139714690_T_C	5:140027216_T_C	tc	113.6447368	-0.107200868	8.24E-05	0.193466686	3.51E-26	304	ENSG00000131495	NDUFA2	-0.327082598	-0.542857143	rs778593	NA	promoter/fiveUTR	NA	0.650245244	NA
rs2074612	5:139714690_T_C	5:139625224_G_A	pfc	175.5544554	0.072056169	8.26E-05	-0.091549856	5.88E-08	808	ENSG00000113068	PFDN1	-0.318036488	-0.890568694	rs11558407	NA	intron/threeUTR	NA	0.652022246	NA
rs73223431	8:27219987_C_T	8:27592828_G_A	tc	183.4375	-0.079084971	8.55E-05	-0.03272997	0.031594172	304	ENSG00000147419	CCDC25	-0.063599267	-0.076923077	rs7465	NA	threeUTR	NA	0.674561479	NA
rs73223431	8:27219987_C_T	8:27170788_G_A	hcn	11.29640288	-0.153361506	8.62E-05	-0.304887603	1.17E-12	695	ENSG00000120899	PTK2B	0.526130209	0.965517241	rs113814152	NA	fiveUTR/promoter	NA	0.680380091	NA
rs6931277	6:32583357_A_T	6:32634425_C_T	tc	2.322368421	-0.996978404	8.69E-05	-1.338560706	9.84E-08	304	ENSG00000179344	HLA-DQB1	0.479603948	0.884615385	rs1049070	NA	promoter/fiveUTR	NA	0.685617546	NA
rs59735493	16:31133100_G_A	16:31195279_C_T	pcc	254.6578947	0.059077972	8.99E-05	-0.104610455	4.83E-09	494	ENSG00000089280	FUS	-0.296880108	-0.576271186	rs1052352	synonymous	coding/promoter	NA	0.709479289	NA
rs3740688	11:47380340_G_T	11:47615798_G_C	pcc	134.6460348	0.067804202	9.60E-05	-0.087456679	7.72E-10	517	ENSG00000172247	C1QTNF4	-0.701713342	-0.928571429	rs35624992	NA	fiveUTR/promoter	NA	0.757619805	NA
rs3740688	11:47380340_G_T	11:46890165_C_T	hcn	235.1347305	0.067015634	9.71E-05	-0.143959743	1.12E-24	668	ENSG00000134569	LRP4	-0.147494152	-0.317073171	rs3816614	nonsynonymous	intron/coding	possibly damaging/benign	0.766099696	NA
rs6733839	2:127892810_C_T	2:127811042_G_A	hcn	34.5880597	0.142060616	9.90E-05	-0.077197355	0.01103209	670	ENSG00000136717	BIN1	-0.23272314	-0.766233766	rs76414720	NA	intron	NA	0.780952866	NA
rs113260531	17:5138980_G_A	17:4852305_G_A	tc	2.203947368	0.592833631	9.97E-05	0.579098904	9.86E-07	304	ENSG00000108518	PFN1	0.35525037	0.75	rs2283568	nonsynonymous	intron/promoter/coding	NA	0.785759918	NA
rs113260531	17:5138980_G_A	17:4802329_G_A	hcn	2.756410256	0.398389552	0.000109929	-0.286835363	0.000620714	702	ENSG00000108556	CHRNE	-0.016840402	-0.290322581	rs33978919	synonymous	promoter/coding	NA	0.866679832	NA
rs113260531	17:5138980_G_A	17:4848450_A_G	hcn	90.04899135	-0.188982057	0.000113292	-0.877843825	0	694	ENSG00000108523	RNF167	0.114345037	0.419354839	rs6559	NA	threeUTR	NA	0.89307824	NA
rs4575098	1:161155392_G_A	1:161136224_C_A	pcc	2.710775047	-0.309962814	0.000113426	-0.31903246	6.78E-07	529	ENSG00000143224	PPOX	0.613978285	1	rs2301286	NA	intron/fiveUTR/promoter	NA	0.894021816	NA
rs442495	15:59022615_T_C	15:59149400_G_A	hcn	43.28228228	0.073562295	0.000114127	-0.060279382	0.00185887	666	ENSG00000128923	MINDY2	-0.522928622	-0.828571429	rs1054991	NA	intron/threeUTR	NA	0.899437522	NA
rs3740688	11:47380340_G_T	11:47437403_C_T	tc	122.4046053	-0.0764095	0.000115738	0.0767361	1.69E-05	304	ENSG00000165915	SLC39A13	-0.741522882	-1	rs2293578	NA	intron/threeUTR	NA	0.912012145	NA
rs28394864	17:47450775_G_A	17:47284735_T_C	pcc	5.988657845	0.263160771	0.000119542	-0.2169824	0.035634345	529	ENSG00000167083	GNGT2	-0.171106016	-0.615384615	rs35638197	nonsynonymous	coding	probably damaging	0.941870149	NA
rs59685680	15:51001534_T_G	15:50853372_T_C	hcn	24.27883212	0.108730482	0.000122335	-0.043512928	0.035154167	685	ENSG00000092439	TRPM7	-0.433739171	-0.978723404	rs11070795	NA	threeUTR	NA	0.963751344	NA
rs3865444	19:51727962_C_A	19:51738917_G_A	pcc	4.25540275	-0.272218227	0.000122372	-0.346021642	9.43E-07	509	ENSG00000105383	CD33	0.719160308	1	rs35112940	nonsynonymous	coding	possibly damaging	0.96392427	NA
rs59735493	16:31133100_G_A	16:30786927_C_T	hcn	14.0259366	-0.125745418	0.000125107	-0.211696213	2.14E-12	694	ENSG00000103549/ENSG00000280211	RNF40	0.599966687	0.840909091	rs3747486	NA	threeUTR	NA	0.985341313	NA
rs6733839	2:127892810_C_T	2:127864922_G_C	tc	3.111842105	0.45632395	0.000128289	0.747008718	2.16E-13	304	ENSG00000136717	BIN1	0.088837541	0.422222222	rs78710909	NA	promoter/intergenic	NA	1	NA
rs3740688	11:47380340_G_T	11:47306630_C_T	pfc	31.42692308	-0.238533016	0.000129017	-1.206234144	1.74E-43	780	ENSG00000110514	MADD	0.183053622	0.981980506	rs35233100	nonsense	intron/coding/promoter	NA	1	NA
rs1859788	7:99971834_A_G	7:99633739_G_C	pcc	75.09819639	-0.085404753	0.000130371	-0.130965072	9.90E-13	499	ENSG00000106261	ZKSCAN1	0.233108913	0.617021277	rs67110214	NA	threeUTR	NA	1	NA
rs28394864	17:47450775_G_A	17:47448172_T_C	tc	20.00328947	-0.243968612	0.000131332	0.202768958	3.42E-05	304	ENSG00000262039	NA	-0.646665154	-1	rs11655704	NA	promoter	NA	1	NA
rs4147929	19:1063443_A_G	19:971933_A_G	hcn	6.917417417	-0.219186706	0.000131894	0.454673087	9.76E-23	666	ENSG00000116017	ARID3A	-0.105603454	-0.555555556	rs1051504	synonymous	coding	NA	1	NA
rs1859788	7:99971834_A_G	7:99817391_A_G	tc	40.86138614	-0.1791596	0.00013469	-0.140351918	0.000238726	303	ENSG00000066923/ENSG00000213413	STAG3/PVRIG	0.063087433	0.377777778	rs7782305	NA	intron/threeUTR/fiveUTR	NA	1	NA
rs113260531	17:5138980_G_A	17:5284770_G_A	hcn	126.5204082	0.063975556	0.000136687	0.070371263	9.14E-08	686	ENSG00000029725	RABEP1	0.439571223	0.930232558	rs1065483	synonymous/nonsynonymous	coding	NA	1	NA
rs2074612	5:139714690_T_C	5:140086062_A_T	tc	368.9967105	-0.102968981	0.000137648	0.259730723	3.39E-98	304	ENSG00000146007	ZMAT2	-0.3020848	-0.479452055	rs6848	NA	threeUTR	NA	1	NA
rs28394864	17:47450775_G_A	17:47591464_T_C	pcc	6.821969697	0.350237575	0.000137758	-0.065673141	0.487511992	528	ENSG00000064300	NGFR	-0.090059219	0.347826087	rs7224806	NA	intron/threeUTR	NA	1	NA
rs6733839	2:127892810_C_T	2:127864921_C_G	tc	3.118421053	0.454133402	0.000144096	0.738973363	2.60E-13	304	ENSG00000136717	BIN1	0.088837541	0.422222222	rs76516995	NA	promoter/intergenic	NA	1	NA
rs113260531	17:5138980_G_A	17:5280440_T_C	tc	208.4605263	-0.119919119	0.000147117	-0.095850452	5.72E-10	304	ENSG00000029725	RABEP1	0.37552146	0.7	rs3026101	synonymous	coding/promoter	NA	1	NA
rs1859788	7:99971834_A_G	7:99971313_T_C	pcc	11.91832669	0.136106537	0.00014852	0.13214387	0.000228755	502	ENSG00000085514	PILRA	0.995440881	1	rs2405442	synonymous	coding/promoter	NA	1	NA
rs59735493	16:31133100_G_A	16:31053467_C_T	tc	26.8125	0.178966529	0.00015068	-0.073392987	0.04244705	304	ENSG00000103496	STX4	-0.348985406	-0.936507937	rs9939417	NA	promoter	NA	1	NA
rs113260531	17:5138980_G_A	17:5336210_T_C	pfc	118.53125	0.206403982	0.00015146	0.642367131	9.76E-179	800	ENSG00000108561	C1QBP	0.215499438	0.446100232	rs1050461	NA	promoter/threeUTR	NA	1	NA
rs59735493	16:31133100_G_A	16:30785824_C_T	pfc	98.49752475	0.098822154	0.000160286	-0.13828266	6.38E-09	808	ENSG00000103549/ENSG00000280211	RNF40	-0.203408147	-0.778225806	rs11642862	NA	threeUTR	NA	1	NA
rs4147929	19:1063443_A_G	19:991129_G_A	pfc	70.03341902	0.151344503	0.000160552	0.311026239	9.59E-45	778	ENSG00000065268	WDR18	0.113114789	0.696453901	rs11538683	nonsynonymous/synonymous	intron/coding/threeUTR/promoter	benign	1	NA
rs6014724	20:54998544_A_G	20:55012318_G_A	pcc	3.437254902	0.536970532	0.000162967	0.201002632	0.018379679	510	ENSG00000087589	CASS4	-0.163518673	-1	rs911159	synonymous	coding	NA	1	NA
rs6014724	20:54998544_A_G	20:55033856_A_C	hcn	4.365243004	0.327275055	0.000164594	-0.065333484	0.175784684	679	ENSG00000087589	CASS4	-0.132642773	-0.76	rs4811697	NA	threeUTR	NA	1	NA
rs1859788	7:99971834_A_G	7:99796146_A_C	pcc	16.2804878	0.125524194	0.000165151	-0.184231371	1.65E-11	492	ENSG00000066923	STAG3	-0.589819384	-0.914285714	rs3735241	synonymous	coding/promoter	NA	1	NA
rs113260531	17:5138980_G_A	17:5288203_C_T	pfc	62.92095358	0.119082665	0.000165885	0.151895655	4.00E-17	797	ENSG00000029725/ENSG00000108559	RABEP1/NUP88	0.410633885	0.864253394	rs1058383	NA	threeUTR	NA	1	NA
rs867611	11:85776544_G_A	11:85565397_G_A	tc	2.667763158	-0.463615952	0.000167279	0.626065185	5.27E-09	304	ENSG00000279742	NA	-0.430190056	-0.643835616	rs2028807	NA	promoter/intergenic	NA	1	NA
rs28394864	17:47450775_G_A	17:47373417_T_C	pfc	7.509975062	-0.186292495	0.000176322	0.21520953	1.05E-06	802	ENSG00000198740	ZNF652	-0.436964025	-0.977142857	rs11079869	NA	threeUTR	NA	1	NA
rs1859788	7:99971834_A_G	7:99950418_T_C	hcn	12.21460507	0.173639869	0.000178629	0.308427004	2.72E-16	671	ENSG00000272752/ENSG00000121716/ENSG00000235333	PILRB/PVRIG2P	0.266172908	1	rs559354079	NA	intron/fiveUTR/promoter	NA	1	NA
rs117618017	15:63569902_C_T	15:63601026_A_T	pfc	68.15762274	0.144233477	0.000178927	-0.051162041	0.067948566	774	ENSG00000138613	APH1B	-0.123468362	-0.84	rs71394506	NA	threeUTR	NA	1	NA
rs429358	19:45411941_T_C	19:45490570_A_G	hcn	346.5468278	-0.058569843	0.000183749	-0.133069719	1.96E-50	662	ENSG00000104853	CLPTM1	0.084982284	0.25	rs3786505	synonymous	coding/promoter	NA	1	NA
rs867611	11:85776544_G_A	11:85436500_T_C	hcn	2.501440922	-0.274303429	0.000196097	-0.317290133	4.28E-07	694	ENSG00000137501	SYTL2	0.07724515	0.163120567	rs580459	nonsynonymous	intron/coding/promoter	benign	1	NA
rs117618017	15:63569902_C_T	15:63434110_C_T	pcc	15.59716599	0.194764576	0.000197458	0.191190099	4.15E-08	494	ENSG00000103642	LACTB	0.236102694	0.684210526	rs8468	NA	intron/threeUTR	NA	1	NA
rs17125924	14:53391680_A_G	14:53348540_T_G	pfc	7.449257426	-0.34086664	0.000198194	0.204745922	3.92E-06	808	ENSG00000073712	FERMT2	-0.137347304	-0.917589931	rs62003529	nonsynonymous	intron/coding	NA	1	NA
rs10933431	2:233981912_G_C	2:233925166_G_A	hcn	43.87841945	0.099006928	0.000204045	-0.038193138	0.071148311	658	ENSG00000168918	INPP5D	-0.087167584	-0.174603175	rs1141328	NA	fiveUTR/promoter	NA	1	NA
rs3740688	11:47380340_G_T	11:46879973_A_G	pcc	165.6124498	0.080248213	0.000204677	-0.13642086	3.84E-10	498	ENSG00000134569	LRP4	-0.164175455	-0.357142857	rs3829940	NA	intron/threeUTR	NA	1	NA
rs4236673	8:27464929_A_G	8:27394366_C_T	hcn	48.63636364	0.116222726	0.000209549	0.203532722	4.23E-09	693	ENSG00000120915	EPHX2	0.139926487	0.451612903	rs13439459	synonymous	coding	NA	1	NA
rs3740688	11:47380340_G_T	11:47261260_G_A	pcc	30.16085271	-0.109795901	0.000211069	-0.103129387	3.78E-05	516	ENSG00000134575	ACP2	0.440729263	0.728	rs11988	NA	intron/threeUTR	NA	1	NA
rs1859788	7:99971834_A_G	7:99812008_G_A	tc	56.60333333	-0.181638926	0.000220804	-0.11834314	0.000425522	300	ENSG00000066923	STAG3	0.078443362	0.409090909	rs12056000	NA	intron/threeUTR	NA	1	NA
rs113260531	17:5138980_G_A	17:5185664_T_C	tc	71.01973684	-0.184341306	0.000221116	-0.206622841	4.31E-21	304	ENSG00000029725	RABEP1	0.411675648	1	rs11538946	NA	fiveUTR/promoter	NA	1	NA
rs113260531	17:5138980_G_A	17:4930509_C_G	pcc	6.826666667	-0.333416991	0.000224972	0.105379936	0.145871876	525	ENSG00000129250	KIF1C	0.003745532	-0.076923077	rs57245298	NA	threeUTR	NA	1	NA
rs1859788	7:99971834_A_G	7:99955866_G_A	pcc	39.69123506	0.132835487	0.000228308	0.20625022	4.68E-12	502	ENSG00000272752/ENSG00000121716	PILRB	0.280549962	1	rs61735533	nonsynonymous	intron/fiveUTR/coding	NA	1	NA
rs113260531	17:5138980_G_A	17:4637360_C_T	pfc	34.21793275	0.205448965	0.000228331	0.295166361	1.10E-30	803	ENSG00000161921	CXCL16	0.086519845	0.343108504	rs8080215	NA	promoter/threeUTR	NA	1	NA
rs59735493	16:31133100_G_A	16:31002664_A_G	hcn	399.7917933	-0.057924762	0.000234296	0.03946381	0.057463428	658	ENSG00000099365	STX1B	-0.569595544	-0.849462366	rs8062719	NA	threeUTR	NA	1	NA
rs1859788	7:99971834_A_G	7:99799845_T_A	pcc	102.1382766	0.083095108	0.000234778	-0.108546308	9.91E-08	499	ENSG00000066923/ENSG00000239521	STAG3/CASTOR3	-0.733302817	-0.987096774	rs1043915	synonymous	coding	NA	1	NA
rs59735493	16:31133100_G_A	16:31054040_G_C	tc	39.92434211	0.196286887	0.000235729	0.015925456	0.678214621	304	ENSG00000103496	STX4	-0.332413345	-0.873015873	rs2288004	NA	promoter	NA	1	NA
rs1859788	7:99971834_A_G	7:100455662_C_T	hcn	2.449189985	0.266181795	0.000236994	0.126512057	0.030437138	679	ENSG00000146828	SLC12A9	0.216407025	0	rs2720393	NA	intron/promoter	NA	1	NA
rs59735493	16:31133100_G_A	16:31154146_G_A	tc	2.476973684	0.398370779	0.000254593	-0.339078372	0.001786047	304	ENSG00000178226	PRSS36	-0.95823763	-1	rs1549299	synonymous	coding/promoter	NA	1	NA
rs4575098	1:161155392_G_A	1:161184097_A_G	pfc	504.9115816	-0.157625919	0.000268324	0.138474791	4.34E-10	803	ENSG00000158864	NDUFS2	-0.216637275	-0.887580026	rs1136224	NA	threeUTR/promoter	NA	1	NA
rs3740688	11:47380340_G_T	11:47437033_C_T	hcn	51.63948498	-0.074795471	0.000271752	-0.083045911	0.010733437	699	ENSG00000165915	SLC39A13	0.205559775	0.941176471	rs11602837	NA	threeUTR	NA	1	NA
rs2074612	5:139714690_T_C	5:139920311_G_A	pcc	5.872865275	0.206028724	0.000272197	0.000269514	0.996377695	527	ENSG00000254996	ANKHD1-EIF4EBP3	0.0636996	0.324675325	rs1835959	NA	intron	NA	1	NA
rs4575098	1:161155392_G_A	1:161159147_C_T	tc	27.40131579	0.24311537	0.000275204	-0.151112607	0.001377318	304	ENSG00000158859	ADAMTS4	-0.211472661	-0.962962963	rs4233366	NA	threeUTR	NA	1	NA
rs4147929	19:1063443_A_G	19:984554_C_G	pcc	25.602	0.146199457	0.000287059	-0.374878018	1.53E-46	500	ENSG00000065268	WDR18	-0.058577718	-0.210526316	rs4806884	synonymous/nonsynonymous	coding/promoter	NA	1	NA
rs4147929	19:1063443_A_G	19:1065018_G_T	hcn	8.458208955	-0.156361286	0.000289301	-0.170222058	2.95E-06	670	ENSG00000064687	ABCA7	0.746109752	1	rs4147934	nonsynonymous	coding/threeUTR/promoter	benign	1	NA
rs1859788	7:99971834_A_G	7:100014846_C_T	tc	6.052631579	0.40887399	0.000295242	0.677064507	1.89E-17	304	ENSG00000078487	ZCWPW1	0.266141611	0.863636364	rs73161762	NA	intron/promoter	NA	1	NA
rs12590654	14:92938855_G_A	14:93118038_A_G	hcn	13.19593614	0.136632613	0.000301461	0.021635949	0.468873567	689	ENSG00000100599	RIN3	0.053355129	0.02739726	rs3829947	nonsynonymous	coding/threeUTR/promoter	unknown	1	NA
rs442495	15:59022615_T_C	15:58947476_C_G	pfc	3.819631902	-0.261933498	0.000302412	-0.251379329	0.000730985	815	ENSG00000137845	ADAM10	0.498756496	0.971268202	rs12915950	NA	intron	NA	1	NA
rs1859788	7:99971834_A_G	7:100458049_A_G	tc	24.13815789	-0.226181804	0.000310327	0.34203564	6.22E-17	304	ENSG00000146828	SLC12A9	-0.1628672	-0.675675676	rs314377	NA	promoter	NA	1	NA
rs113260531	17:5138980_G_A	17:4801966_G_A	tc	4.358552632	0.493654322	0.000316395	1.056555051	1.43E-28	304	ENSG00000108556	CHRNE	0.415883096	0.806451613	rs56067981	NA	promoter/threeUTR	NA	1	NA
rs113260531	17:5138980_G_A	17:5085893_C_T	hcn	19.61870504	-0.129387469	0.000325251	0.141219865	1.19E-09	695	ENSG00000180626	ZNF594	-0.429889287	-0.959183673	rs4115657	synonymous	coding	NA	1	NA
rs1859788	7:99971834_A_G	7:99821685_C_T	pfc	92.89548387	-0.061280992	0.000326257	-0.066510954	1.73E-05	775	ENSG00000239521	CASTOR3	0.733589754	0.96812749	rs863450	NA	promoter	NA	1	NA
rs59735493	16:31133100_G_A	16:31002720_G_A	tc	232.2763158	0.069189776	0.000326259	-0.09448784	1.43E-11	304	ENSG00000099365	STX1B	-0.579924065	-0.904761905	rs8060857	NA	threeUTR	NA	1	NA
rs117618017	15:63569902_C_T	15:63363631_C_T	pfc	164.9484536	0.127332355	0.00032915	-0.113398489	9.60E-10	776	ENSG00000140416	TPM1	-0.106094246	-0.618752392	rs1050255	NA	intron/threeUTR	NA	1	NA
rs1859788	7:99971834_A_G	7:99950417_A_G	hcn	12.32291667	0.166030942	0.000331358	0.296930566	1.82E-15	672	ENSG00000272752/ENSG00000121716/ENSG00000235333	PILRB/PVRIG2P	0.267231778	1	rs547186306	NA	intron/fiveUTR/promoter	NA	1	NA
rs6014724	20:54998544_A_G	20:55033856_A_C	pcc	3.147058824	0.412183877	0.000336822	-0.000847579	0.989699206	510	ENSG00000087589	CASS4	-0.09302652	-0.736842105	rs4811697	NA	threeUTR	NA	1	NA
rs113260531	17:5138980_G_A	17:5336058_G_A	pcc	74.88588008	0.157105802	0.000342236	0.430392611	6.86E-82	517	ENSG00000129197/ENSG00000263272	RPAIN	0.237074292	0.434782609	rs1050390	NA	threeUTR/promoter	NA	1	NA
rs6733839	2:127892810_C_T	2:127811960_C_T	hcn	32.68721805	0.150145135	0.000344643	0.150680331	7.09E-05	665	ENSG00000136717	BIN1	0.251258079	0.692307692	rs113401490	NA	intron	NA	1	NA
rs2074612	5:139714690_T_C	5:139625347_A_C	tc	287.5	-0.067125268	0.000345148	0.070003096	5.64E-06	304	ENSG00000113068	PFDN1	-0.560533973	-0.962962963	rs9042	NA	intron/threeUTR	NA	1	NA
rs73223431	8:27219987_C_T	8:27593215_A_G	tc	123.5098684	-0.103930103	0.000349356	0.156176842	2.69E-07	304	ENSG00000147419	CCDC25	-0.113385095	-0.333333333	rs4732601	NA	threeUTR	NA	1	NA
rs3740688	11:47380340_G_T	11:47431703_A_G	tc	62.73355263	0.13896739	0.000349807	-0.092733123	0.009325827	304	ENSG00000165915	SLC39A13	-0.427228456	-0.833333333	rs61897432	nonsynonymous	coding/promoter	benign	1	NA
rs1859788	7:99971834_A_G	7:100278657_A_G	tc	123.3881579	-0.093662967	0.000354668	-0.094265565	5.62E-06	304	ENSG00000146830	GIGYF1	0.241249455	0.574468085	rs221792	NA	threeUTR	NA	1	NA
rs1859788	7:99971834_A_G	7:100172084_C_T	hcn	20.16992481	0.143735979	0.000376428	0.01935644	0.638940564	665	ENSG00000274272/ENSG00000077454	LRCH4	0.145684902	0	rs60247889	NA	intron/promoter/threeUTR	NA	1	NA
rs113260531	17:5138980_G_A	17:4891687_C_T	hcn	7.334285714	0.194900014	0.000383484	0.313526125	2.16E-12	700	ENSG00000196388	INCA1	0.519370781	0.756756757	rs72838317	NA	intron/promoter/threeUTR	NA	1	NA
rs2093760	1:207786828_A_G	1:207782931_A_G	tc	2.457236842	-0.72480941	0.000385409	0.299825994	0.037999656	304	ENSG00000203710	CR1	0.269970398	1	rs6691117	nonsynonymous	coding	benign	1	NA
rs4575098	1:161155392_G_A	1:161202605_G_A	tc	11.40460526	0.202707269	0.000389657	0.108830143	0.018494796	304	ENSG00000143257	NR1I3	0.330977083	0.887640449	rs2307424	synonymous	coding/promoter/threeUTR/intron	NA	1	NA
rs429358	19:45411941_T_C	19:45649386_A_G	hcn	2.88365243	0.306567569	0.000396512	-0.100784637	0.077761816	679	ENSG00000104866	PPP1R37	-0.03826747	-0.093023256	rs968445	NA	intron	NA	1	NA
rs429358	19:45411941_T_C	19:45404691_A_G	pcc	5.978174603	0.285844191	0.000398823	0.239677923	1.45E-06	504	ENSG00000130204	TOMM40	0.286742911	1	rs405697	NA	threeUTR	NA	1	NA
rs117618017	15:63569902_C_T	15:63340607_T_C	hcn	55.31184408	-0.13578071	0.000405956	0.391919571	1.91E-54	667	ENSG00000259498	NA	-0.102890809	-0.571428571	rs4075047	NA	intron/promoter	NA	1	NA
rs3740688	11:47380340_G_T	11:47346145_G_A	tc	9.924342105	-0.278819268	0.000409202	-0.03391026	0.670853615	304	ENSG00000110514	MADD	0.39960132	0.894736842	rs2290148	nonsynonymous	coding	NA	1	NA
rs1859788	7:99971834_A_G	7:99818137_G_A	hcn	33.88297872	-0.093802781	0.00040959	-0.096512397	3.91E-06	658	ENSG00000066923	STAG3	0.611919493	0.91959799	rs2906646	NA	intron/threeUTR	NA	1	NA
rs59735493	16:31133100_G_A	16:31044897_G_A	tc	30.95379538	-0.15257781	0.000417661	-0.151345895	4.19E-05	303	ENSG00000103496	STX4	0.679653907	1	rs12445650	NA	intron/promoter/fiveUTR	NA	1	NA
rs4147929	19:1063443_A_G	19:1104078_G_A	tc	387.6217105	0.154141168	0.000429028	0.290470828	3.02E-123	304	ENSG00000167468	GPX4	0.233837301	0.666666667	rs4807542	synonymous	coding/promoter/fiveUTR	NA	1	NA
rs1859788	7:99971834_A_G	7:100455700_C_T	hcn	2.683357879	0.245887351	0.00042904	-0.137583296	0.014583789	679	ENSG00000146828	SLC12A9	-0.234443743	-0.094117647	rs314371	NA	intron/promoter	NA	1	NA
rs4236673	8:27464929_A_G	8:27358505_A_G	hcn	23.50793651	0.128728195	0.000433608	0.158267812	9.86E-05	693	ENSG00000120915	EPHX2	0.129935861	0.387096774	rs41507953	nonsynonymous	coding	benign	1	NA
rs3740688	11:47380340_G_T	11:47306585_G_A	pcc	201.3865385	-0.064807829	0.000435012	-0.066212448	1.60E-05	520	ENSG00000110514	MADD	0.351215329	0.78313253	rs1051006	nonsynonymous	coding/promoter	benign	1	NA
rs113260531	17:5138980_G_A	17:5336058_G_A	pfc	135.6428571	0.161773123	0.000438472	0.482098584	7.07E-135	798	ENSG00000129197/ENSG00000263272	RPAIN	0.212790075	0.446100232	rs1050390	NA	threeUTR/promoter	NA	1	NA
rs73223431	8:27219987_C_T	8:27591164_C_T	pfc	116.5952081	0.066020015	0.000446234	-0.091911824	8.48E-12	793	ENSG00000147419	CCDC25	0.017715949	-0.079580307	rs7109	NA	threeUTR	NA	1	NA
rs867611	11:85776544_G_A	11:85725937_C_T	tc	281.2072368	0.056709129	0.000453839	0.055868096	0.000393128	304	ENSG00000073921	PICALM	0.728183608	1	rs592297	synonymous	coding/threeUTR	NA	1	NA
rs113260531	17:5138980_G_A	17:4801966_G_A	pcc	2.882575758	0.379081306	0.000461939	0.897672073	1.07E-27	528	ENSG00000108556	CHRNE	0.472511523	0.674418605	rs56067981	NA	promoter/threeUTR	NA	1	NA
rs4236673	8:27464929_A_G	8:27093924_A_C	pcc	4.139215686	-0.265506095	0.000464339	0.328599932	0.067656288	510	ENSG00000015592	STMN4	-0.074421633	0.2	rs4733038	NA	threeUTR	NA	1	NA
rs867611	11:85776544_G_A	11:85725937_C_T	pcc	323.2621359	0.083957761	0.000466833	0.10716683	2.07E-06	515	ENSG00000073921	PICALM	0.7240073	0.986577181	rs592297	synonymous	coding/threeUTR	NA	1	NA
rs1859788	7:99971834_A_G	7:99818927_C_T	tc	45.26973684	-0.126075135	0.000467002	-0.073312138	0.019445887	304	ENSG00000066923/ENSG00000213413	STAG3/PVRIG	0.549556776	0.934065934	rs705867	NA	intron/threeUTR	NA	1	NA
rs4147929	19:1063443_A_G	19:1095352_C_G	pfc	81.43167305	-0.17678204	0.000470935	-0.138834215	4.69E-06	783	ENSG00000099817	POLR2E	0.068092044	0.16390391	rs17554924	NA	fiveUTR/promoter	NA	1	NA
rs117618017	15:63569902_C_T	15:63422695_A_G	tc	5.072368421	0.398492732	0.000471958	0.027279422	0.894441986	304	ENSG00000103642	LACTB	0.029316133	-1	rs68054050	NA	intron/threeUTR	NA	1	NA
rs3740688	11:47380340_G_T	11:47615798_G_C	pfc	81.16331658	0.132477257	0.000474657	-0.138013096	8.51E-07	796	ENSG00000172247	C1QTNF4	-0.710679687	-0.941176471	rs35624992	NA	fiveUTR/promoter	NA	1	NA
rs6014724	20:54998544_A_G	20:55093901_A_G	tc	140.2401316	-0.114912298	0.00048257	0.153076791	1.81E-21	304	ENSG00000022277	RTF2	-0.154155293	-0.692307692	rs6999	NA	intron/threeUTR	NA	1	NA
rs6014724	20:54998544_A_G	20:55033635_C_T	pfc	2.103404792	0.410552121	0.000489055	-0.124779983	0.049841948	793	ENSG00000087589	CASS4	-0.099291072	-0.719072696	rs3746624	synonymous	coding	NA	1	NA
rs113260531	17:5138980_G_A	17:5287946_C_G	pcc	65.34063745	0.155454969	0.000495764	-0.169486951	2.77E-08	502	ENSG00000029725	RABEP1	0.147379752	0.714285714	rs11558	NA	threeUTR	NA	1	NA
rs429358	19:45411941_T_C	19:45186965_G_C	pcc	9.565130261	0.245991586	0.000516891	-0.164755594	0.000233904	499	ENSG00000186567	CEACAM19	-0.062347036	-0.285714286	rs2289494	NA	intron/threeUTR	NA	1	NA
rs6931277	6:32583357_A_T	6:32796685_A_G	pfc	47.5540201	-0.167932362	0.000534804	0.636809732	2.17E-195	796	ENSG00000204267	TAP2	-0.198429727	-0.112974857	rs241448	nonsynonymous	spliceSite/coding	NA	1	NA
rs1859788	7:99971834_A_G	7:99950416_C_T	hcn	12.41964286	0.159185644	0.000536225	0.289797143	6.04E-15	672	ENSG00000272752/ENSG00000121716/ENSG00000235333	PILRB/PVRIG2P	0.267231778	1	rs532285838	NA	intron/fiveUTR/promoter	NA	1	NA
rs429358	19:45411941_T_C	19:45392254_C_T	tc	17.15460526	0.212959956	0.000539961	0.242038097	3.51E-05	304	ENSG00000130202	NECTIN2	0.836352324	1	rs6857	NA	intron/threeUTR/promoter	NA	1	NA
rs4575098	1:161155392_G_A	1:161160872_T_C	hcn	27.48275862	-0.12762561	0.00054525	-0.13139025	0.000354889	696	ENSG00000158859	ADAMTS4	0.69430606	0.987012987	rs34884997	NA	threeUTR	NA	1	NA
rs4236673	8:27464929_A_G	8:27466181_T_C	hcn	26.91094891	-0.093921653	0.000551327	-0.093921653	0.000551327	685	ENSG00000120885	CLU	1	1	rs1532277	NA	intron	NA	1	NA
rs6733839	2:127892810_C_T	2:127783276_G_C	tc	4.440789474	-0.357657277	0.000551349	-0.447785222	1.20E-05	304	ENSG00000260634/ENSG00000260163	NA	0.442746618	0.633333333	rs4467218	NA	intron/promoter/intergenic	NA	1	NA
rs1859788	7:99971834_A_G	7:99489005_A_G	pfc	39.44658945	-0.109211062	0.000553217	0.261061052	1.13E-40	777	ENSG00000146833	TRIM4	-0.269902438	-0.523425865	rs2572009	NA	intron/threeUTR	NA	1	NA
rs113260531	17:5138980_G_A	17:5116379_A_C	pcc	3.382129278	0.37143426	0.000568772	0.330464203	0.001004761	526	ENSG00000161929	SCIMP	0.82250313	0.978021978	rs77972827	NA	intron/threeUTR	NA	1	NA
rs4147929	19:1063443_A_G	19:1095355_C_T	pfc	80.91443167	-0.177701958	0.000582842	-0.166074729	4.45E-08	783	ENSG00000099817	POLR2E	0.068092044	0.16390391	rs17554917	NA	fiveUTR/promoter	NA	1	NA
rs73223431	8:27219987_C_T	8:27255080_A_G	hcn	147.5211063	-0.049505994	0.000609909	0.061509171	7.13E-05	687	ENSG00000120899	PTK2B	-0.411182572	-0.84	rs1128433	NA	fiveUTR/promoter	NA	1	NA
rs59735493	16:31133100_G_A	16:31102321_C_T	pcc	69.18146718	-0.077713615	0.000616211	-0.100796943	9.93E-08	518	ENSG00000167397	VKORC1	0.699482311	0.939759036	rs7294	NA	intron/promoter/threeUTR	NA	1	NA
rs442495	15:59022615_T_C	15:59323048_C_G	tc	28.04605263	-0.183052395	0.000619093	0.20897098	4.90E-10	304	ENSG00000157450	RNF111	-0.325415419	-0.639344262	rs2899642	nonsynonymous	coding/promoter	probably damaging	1	NA
rs2074612	5:139714690_T_C	5:140188356_A_G	pcc	6.86389414	-0.201875976	0.000624722	-3.35230259	1.81E-23	529	ENSG00000204967	PCDHA4	0.105257724	0.24137931	rs144593807	synonymous	intron/coding	NA	1	NA
rs11257238	10:11717397_T_C	10:11504752_T_C	tc	22.61184211	0.232188998	0.000625667	-0.241281273	0.004658662	304	ENSG00000148429	USP6NL	-0.201616495	-0.866666667	rs12570211	synonymous	coding	NA	1	NA
rs2081545	11:59958380_C_A	11:60070176_A_G	hcn	17.2553802	-0.160288594	0.00062836	-0.107461167	0.002925547	697	ENSG00000110079	MS4A4A	-0.219458668	0.095890411	rs6591561	nonsynonymous	coding/threeUTR	benign	1	NA
rs6733839	2:127892810_C_T	2:127783276_G_C	pfc	3.14664981	-0.245655439	0.00062841	-0.47051985	3.38E-11	791	ENSG00000260634/ENSG00000260163	NA	0.346885002	0.743882417	rs4467218	NA	intron/promoter/intergenic	NA	1	NA
rs2718058	7:37841534_A_G	7:37990497_C_A	tc	297.4671053	0.092629965	0.00063378	0.13090474	1.63E-10	304	ENSG00000086289	EPDR1	0.190810621	0.470588235	rs58224136	NA	threeUTR	NA	1	NA
rs2081545	11:59958380_C_A	11:59570728_C_T	tc	6.095394737	0.319118601	0.000637482	-0.110018221	0.387627708	304	ENSG00000166900	STX3	0.032304728	0.052631579	rs71488421	nonsynonymous	threeUTR/coding	NA	1	NA
rs28394864	17:47450775_G_A	17:47283815_C_T	pcc	3.347248577	0.2185358	0.000660757	0.267218375	4.73E-06	527	ENSG00000167083	GNGT2	0.550186059	0.832335329	rs55634267	NA	threeUTR	NA	1	NA
rs6014724	20:54998544_A_G	20:55088404_A_G	pfc	253.6662371	-0.064157974	0.000661569	0.091814084	6.02E-07	776	ENSG00000022277	RTF2	-0.500999262	-0.830787555	rs1059768	nonsynonymous	intron/coding/promoter	benign	1	NA
rs6733839	2:127892810_C_T	2:127812632_C_A	hcn	72.77462687	0.093906155	0.000663719	-0.100086092	2.22E-05	670	ENSG00000136717	BIN1	-0.227930624	-0.743589744	rs77696070	NA	intron	NA	1	NA
rs1859788	7:99971834_A_G	7:100278282_G_C	tc	137.6940789	-0.077113351	0.000679367	-0.0431527	0.010450439	304	ENSG00000146830	GIGYF1	0.062787137	0.088235294	rs221790	NA	threeUTR	NA	1	NA
rs4575098	1:161155392_G_A	1:161185058_G_T	tc	8.6875	0.235366705	0.000683133	-0.289659615	2.63E-07	304	ENSG00000158869	FCER1G	-0.199174454	-0.962264151	rs2070901	NA	promoter	NA	1	NA
rs2074612	5:139714690_T_C	5:140188354_C_G	pcc	6.812854442	-0.20017698	0.000694475	-3.345046569	2.25E-23	529	ENSG00000204967	PCDHA4	0.105257724	0.24137931	rs142480630	nonsynonymous	intron/coding	NA	1	NA
rs4575098	1:161155392_G_A	1:161068836_A_C	pfc	69.69134253	-0.072993691	0.00070117	-0.074849197	1.39E-05	797	ENSG00000162755	KLHDC9	0.705077036	0.967610805	rs11576830	nonsynonymous	coding/promoter	benign	1	NA
rs113260531	17:5138980_G_A	17:4801970_G_A	hcn	2.694721826	0.355432845	0.000707858	-0.440710803	3.89E-07	701	ENSG00000108556	CHRNE	-0.014361446	-0.290322581	rs12940036	NA	promoter/threeUTR	NA	1	NA
rs429358	19:45411941_T_C	19:45645553_G_A	hcn	3.544247788	0.313089318	0.000711587	-0.378997342	1.27E-06	678	ENSG00000104866	PPP1R37	-0.012936483	-0.314285714	rs112401916	NA	intron	NA	1	NA
rs429358	19:45411941_T_C	19:45323073_T_C	hcn	2.268041237	0.377629201	0.000723938	-0.032367328	0.685347699	679	ENSG00000187244	BCAM	-0.071211809	-0.257142857	rs3669	NA	threeUTR	NA	1	NA
rs4147929	19:1063443_A_G	19:1086314_T_C	pfc	57.29860229	0.111864041	0.000724854	0.222435255	2.77E-18	787	ENSG00000180448	ARHGAP45	0.103204129	0.93802627	rs13344749	NA	threeUTR	NA	1	NA
rs429358	19:45411941_T_C	19:45396144_C_T	hcn	110.9626308	0.068717561	0.000733992	0.074141986	1.59E-05	669	ENSG00000130204	TOMM40	0.65496761	0.982905983	rs11556505	synonymous	coding/promoter	NA	1	NA
rs190982	5:88223420_G_A	5:87730027_A_G	pfc	5.514110429	-0.188696556	0.000744339	0.607440439	1.21E-46	815	ENSG00000271904	NA	-0.221773887	-0.318723553	rs7444298	NA	intron	NA	1	NA
rs113260531	17:5138980_G_A	17:4800180_T_TG	pcc	3.247524752	-0.515661255	0.000758815	-2.427967033	1.76E-15	505	ENSG00000141503	MINK1	0.464518014	0.6	rs758820679	NA	threeUTR	NA	1	NA
rs113260531	17:5138980_G_A	17:4638563_G_A	hcn	68.9505988	0.105522132	0.000767516	-0.143715537	8.57E-17	668	ENSG00000161921	CXCL16	-0.006664129	-0.015384615	rs2277680	nonsynonymous	coding	benign	1	NA
rs113260531	17:5138980_G_A	17:4848450_A_G	pcc	78.65900383	-0.200905812	0.000787182	-0.914581323	0	522	ENSG00000108523	RNF167	0.116745128	0.565217391	rs6559	NA	threeUTR	NA	1	NA
rs59735493	16:31133100_G_A	16:31133100_G_A	hcn	8.466089466	-0.116690442	0.000788053	-0.116690442	0.000788053	693	NA	NA	1	1	rs59735493	NA	intron/promoter	NA	1	NA
rs12590654	14:92938855_G_A	14:92918741_T_A	pcc	6.988614801	-0.181036484	0.000788559	-0.188248951	2.41E-05	527	ENSG00000140090	SLC24A4	0.444638392	0.836734694	rs11621551	NA	promoter	NA	1	NA
rs9381563	6:47432637_C_T	6:47445540_C_G	pcc	3.950850662	-0.221632685	0.000806481	0.106753352	0.18590555	529	ENSG00000198087	CD2AP	-0.26591767	-0.708333333	rs111766401	NA	fiveUTR/promoter	NA	1	NA
rs4147929	19:1063443_A_G	19:899444_C_T	pcc	63.55911824	0.095250827	0.00082083	-0.02089902	0.369947502	499	ENSG00000198858	R3HDM4	-0.04787207	-0.217391304	rs2965284	synonymous	coding/threeUTR	NA	1	NA
rs9381563	6:47432637_C_T	6:47445540_C_G	hcn	4.88034188	-0.181096347	0.000830877	0.333906277	1.77E-08	702	ENSG00000198087	CD2AP	-0.277913972	-0.753846154	rs111766401	NA	fiveUTR/promoter	NA	1	NA
rs17125924	14:53391680_A_G	14:53107682_G_A	hcn	64.94396552	-0.116151268	0.00083911	-0.171585349	9.88E-10	696	ENSG00000197930/ENSG00000258757	ERO1A	0.092595541	0.483870968	rs8013756	NA	promoter/threeUTR	NA	1	NA
rs113260531	17:5138980_G_A	17:5390998_T_C	pfc	4.456334563	0.272265737	0.000845533	0.148942525	0.000787427	813	ENSG00000167842	MIS12	0.185738578	0.552418918	rs6502863	NA	intron/fiveUTR/promoter	NA	1	NA
rs1859788	7:99971834_A_G	7:99817585_G_T	hcn	43.23795181	-0.100455519	0.000848168	-0.118618754	3.03E-07	664	ENSG00000066923/ENSG00000213413	STAG3/PVRIG	0.053510833	0.306122449	rs7786505	nonsense	intron/threeUTR/coding	NA	1	NA
rs12590654	14:92938855_G_A	14:92960238_A_G	pcc	29.0629771	-0.117822947	0.000862668	-0.103680954	0.001303555	524	ENSG00000140090	SLC24A4	0.319838058	0.697674419	rs4900132	NA	threeUTR	NA	1	NA
rs113260531	17:5138980_G_A	17:4637331_C_CG	pfc	28.19642857	0.2642833	0.000863233	-1.486056959	5.79E-209	784	ENSG00000161921	CXCL16	-0.048891603	-0.334558824	rs574631828	NA	promoter/threeUTR	NA	1	NA
rs4147929	19:1063443_A_G	19:994544_A_G	hcn	27.40419162	0.170446372	0.000878569	0.780587494	5.73E-145	668	ENSG00000065268	WDR18	0.106030732	0.722222222	rs3177032	NA	intron/threeUTR	NA	1	NA
rs113260531	17:5138980_G_A	17:5289580_A_G	pfc	38.26130653	0.103492352	0.000888505	0.128190673	1.86E-11	796	ENSG00000029725/ENSG00000108559	RABEP1/NUP88	0.424565894	0.885885341	rs11209	synonymous/nonsynonymous	threeUTR/promoter/coding	NA	1	NA
rs4147929	19:1063443_A_G	19:648173_G_C	tc	177.6118421	-0.155974138	0.000919854	0.016972239	0.747166054	304	ENSG00000070423	RNF126	-0.044967206	0.25	rs2072104	synonymous	threeUTR/coding	NA	1	NA
rs4575098	1:161155392_G_A	1:161188936_T_C	tc	146.7171053	-0.129793795	0.000920473	-0.045596907	0.185261267	304	ENSG00000158869	FCER1G	0.454099059	0.8125	rs11421	NA	intron/threeUTR	NA	1	NA
rs4147929	19:1063443_A_G	19:1011215_G_A	pcc	12.43486974	0.187856583	0.000920988	0.433159728	2.74E-32	499	ENSG00000182087	TMEM259	0.232744599	0.777777778	rs2240160	NA	intron/promoter	NA	1	NA
rs2074612	5:139714690_T_C	5:139554866_G_C	tc	498.1973684	0.07797106	0.000928061	-0.089967854	6.25E-09	304	ENSG00000120306	CYSTM1	-0.351994611	-0.862068966	rs17523262	NA	promoter/fiveUTR	NA	1	NA
rs12590654	14:92938855_G_A	14:92960471_G_C	pfc	12.97297297	-0.127161416	0.000929087	0.15572654	1.82E-06	777	ENSG00000140090	SLC24A4	-0.512492461	-0.802816901	rs1952322	NA	threeUTR	NA	1	NA
rs113260531	17:5138980_G_A	17:5144696_A_G	pfc	10.35705521	0.17668269	0.000936412	0.163133477	0.002327331	815	ENSG00000263164	NA	0.984127912	1	rs72479703	NA	intron/promoter	NA	1	NA
rs6014724	20:54998544_A_G	20:55033476_C_G	hcn	4.69808542	0.278016346	0.000938397	-0.149708535	0.001447005	679	ENSG00000087589	CASS4	-0.134905877	-0.76	rs3746623	synonymous	coding	NA	1	NA
rs1859788	7:99971834_A_G	7:99696797_T_C	hcn	54.38530735	0.064207695	0.000941372	-0.048535343	0.006763902	667	ENSG00000166508	MCM7	-0.600946621	-0.895833333	rs2070215	nonsynonymous	intron/coding/fiveUTR	benign	1	NA
rs59735493	16:31133100_G_A	16:31133100_G_A	pfc	17.4738806	0.090675363	0.000947677	0.090675363	0.000947677	804	NA	NA	1	1	rs59735493	NA	intron/promoter	NA	1	NA
rs17125924	14:53391680_A_G	14:53194419_T_C	pfc	88.34207241	0.12153377	0.000955365	0.101109952	1.03E-13	801	ENSG00000100519	PSMC6	0.145843652	0.667288599	rs6696	NA	threeUTR	NA	1	NA
rs17125924	14:53391680_A_G	14:53107682_G_A	pfc	67.84262701	-0.141235391	0.000982941	-0.200286936	3.64E-11	807	ENSG00000197930/ENSG00000258757	ERO1A	0.108677647	0.547521287	rs8013756	NA	promoter/threeUTR	NA	1	NA
rs59735493	16:31133100_G_A	16:31142271_A_G	hcn	8.116714697	-0.141900258	0.000986906	0.269917515	6.00E-15	694	ENSG00000103510	KAT8	-0.472310527	-1	rs17855606	nonsynonymous	intron/coding/threeUTR/promoter	unknown	1	NA
rs4575098	1:161155392_G_A	1:161168004_C_T	tc	49.36184211	0.186887317	0.000988997	-0.096051241	0.008150235	304	ENSG00000158859	ADAMTS4	-0.198758569	-0.897435897	rs33941127	synonymous	coding/intron/promoter	NA	1	NA
rs2074612	5:139714690_T_C	5:140188575_G_C	pcc	8.670498084	-0.133759647	0.000989292	-0.072145645	0.048775685	522	ENSG00000204967	PCDHA4	0.376066072	0.018867925	rs2879087	synonymous	intron/coding	NA	1	NA
rs12590654	14:92938855_G_A	14:93118038_A_G	tc	15.76644737	0.19704677	0.00099102	0.061375471	0.229922379	304	ENSG00000100599	RIN3	0.062071903	0.0625	rs3829947	nonsynonymous	coding/threeUTR/promoter	unknown	1	NA
rs117618017	15:63569902_C_T	15:63445872_C_T	hcn	6.001492537	0.211452875	0.001007565	-0.66074102	9.92E-20	670	ENSG00000185088	RPS27L	-0.115733196	-0.75	rs28542166	NA	intron/threeUTR	NA	1	NA
rs4147929	19:1063443_A_G	19:1049305_C_A	pfc	11.98341837	-0.208487154	0.001015412	-0.191142545	1.30E-05	784	ENSG00000064687	ABCA7	0.178558385	0.956402556	rs4147915	synonymous	coding/promoter	NA	1	NA
rs2074612	5:139714690_T_C	5:140188353_G_A	pcc	6.786389414	-0.194976368	0.001019361	-3.458655007	2.54E-22	529	ENSG00000204967	PCDHA4	0.105257724	0.24137931	rs561061447	synonymous	intron/coding	NA	1	NA
rs59735493	16:31133100_G_A	16:31000809_G_A	hcn	241.0364431	0.076816202	0.001035617	-0.157735557	1.92E-13	686	ENSG00000099365	STX1B	-0.594958717	-0.869346734	rs13708	NA	promoter/threeUTR	NA	1	NA
rs113260531	17:5138980_G_A	17:5294976_T_A	hcn	36.15843023	-0.097100267	0.001051579	-0.114116686	5.92E-10	688	ENSG00000108559	NUP88	0.438619381	0.91011236	rs14231	synonymous/nonsynonymous	coding	NA	1	NA
rs59735493	16:31133100_G_A	16:31088347_G_A	hcn	29.1910275	0.071422567	0.001059707	-0.150416036	7.98E-15	691	ENSG00000167395	ZNF646	-0.437743025	-0.82781457	rs749671	synonymous	coding	NA	1	NA
rs1859788	7:99971834_A_G	7:99811836_A_T	pcc	23.35282258	-0.103191875	0.001067823	-0.096747872	0.000892823	496	ENSG00000066923	STAG3	0.73421017	0.987096774	rs1052482	NA	intron/threeUTR	NA	1	NA
rs3865444	19:51727962_C_A	19:51741599_C_A	tc	2.200657895	-0.52917275	0.001075678	0.152413027	0.173080349	304	ENSG00000105383	CD33	0.319707844	0.352941176	rs273652	NA	promoter	NA	1	NA
rs12590654	14:92938855_G_A	14:92920371_C_T	pcc	45.61089494	-0.097895283	0.001078028	-0.104885937	2.99E-06	514	ENSG00000140090	SLC24A4	0.365815665	0.786259542	rs7144273	synonymous/nonsense	coding	NA	1	NA
rs117618017	15:63569902_C_T	15:63615764_C_T	hcn	96.11915535	-0.13964994	0.001081409	0.192492661	2.38E-12	663	ENSG00000074410	CA12	-0.136265988	-0.76	rs1127203	NA	threeUTR	NA	1	NA
rs73223431	8:27219987_C_T	8:27402074_A_G	hcn	43.47813411	0.102899455	0.001088004	0.186812799	3.26E-15	686	ENSG00000120915	EPHX2	-0.040520402	0.104166667	rs1042032	NA	threeUTR	NA	1	NA
rs73223431	8:27219987_C_T	8:27401964_A_C	pcc	20.76640927	0.137201162	0.001092534	0.1895879	5.28E-08	518	ENSG00000120915	EPHX2	-0.020089232	0.057142857	rs1126452	synonymous	coding	NA	1	NA
rs2074612	5:139714690_T_C	5:140240800_A_G	pcc	4.396975425	0.207116176	0.001093072	0.223793202	0.004015891	529	ENSG00000250120	PCDHA10	0.08449471	-0.176470588	rs77020201	NA	intron/threeUTR/promoter	NA	1	NA
rs113260531	17:5138980_G_A	17:5390998_T_C	pcc	2.303605313	0.328807615	0.001101663	0.414522209	7.71E-11	527	ENSG00000167842	MIS12	0.244020638	0.620689655	rs6502863	NA	intron/fiveUTR/promoter	NA	1	NA
rs4147929	19:1063443_A_G	19:1042809_A_G	hcn	11.2414307	-0.141074283	0.001144572	-0.069602657	0.027330008	671	ENSG00000064687	ABCA7	0.364782981	0.910714286	rs3764645	nonsynonymous	coding	possibly damaging	1	NA
rs12590654	14:92938855_G_A	14:92530551_G_T	tc	40.29605263	0.168663029	0.001161281	-0.13830771	0.012210464	304	ENSG00000066427	ATXN3	0.069436085	0.2	rs10151135	NA	threeUTR	NA	1	NA
rs3740688	11:47380340_G_T	11:47487740_G_A	tc	460.2236842	-0.057150771	0.0011634	0.045477873	0.000304515	304	ENSG00000149187	CELF1	-0.391189347	-1	rs1044269	NA	threeUTR	NA	1	NA
rs113260531	17:5138980_G_A	17:4883818_C_G	hcn	127.7979798	-0.082097174	0.00116458	-0.105694187	1.64E-10	693	ENSG00000108509	CAMTA2	0.108695184	0.411764706	rs238234	nonsynonymous	threeUTR/coding/promoter	benign	1	NA
rs113260531	17:5138980_G_A	17:5113423_G_A	hcn	4.923076923	0.246599677	0.001175514	-0.153232188	0.000393518	702	ENSG00000161929	SCIMP	-0.324256947	-1	rs3031	NA	intron/threeUTR	NA	1	NA
rs3740688	11:47380340_G_T	11:47437403_C_T	pcc	80.15891473	-0.060655102	0.001194181	0.0589612	0.000556853	516	ENSG00000165915	SLC39A13	-0.763342028	-0.988505747	rs2293578	NA	intron/threeUTR	NA	1	NA
rs1859788	7:99971834_A_G	7:100271521_T_C	tc	46.44736842	-0.143464338	0.001198621	-0.011977215	0.778019145	304	ENSG00000172354	GNB2	0.241249455	0.574468085	rs221789	NA	intron/fiveUTR/promoter	NA	1	NA
rs2081545	11:59958380_C_A	11:60070176_A_G	pfc	8.053020962	-0.202591384	0.001208344	-0.171251925	0.000133796	811	ENSG00000110079	MS4A4A	-0.21976614	0.117304563	rs6591561	nonsynonymous	coding/threeUTR	benign	1	NA
rs59735493	16:31133100_G_A	16:31094679_C_T	pfc	32.04099379	-0.097582716	0.001216258	0.146122883	6.37E-12	805	ENSG00000167395	ZNF646	-0.33455891	-0.98304962	rs72785535	NA	threeUTR	NA	1	NA
rs4236673	8:27464929_A_G	8:27317987_A_G	pfc	6.772447724	0.156387948	0.001223168	0.163127711	2.87E-05	813	ENSG00000120903	CHRNA2	0.118388307	0.043879688	rs1560344	NA	threeUTR	NA	1	NA
rs4147929	19:1063443_A_G	19:1081617_A_G	hcn	16.21460507	0.133599529	0.001227687	0.199887882	8.86E-09	671	ENSG00000180448	ARHGAP45	0.68369776	0.934210526	rs10404947	synonymous	coding/threeUTR/promoter	NA	1	NA
rs4236673	8:27464929_A_G	8:27277537_G_A	hcn	95.71179039	0.087920162	0.001231407	-0.16326569	7.29E-18	687	ENSG00000120899	PTK2B	-0.21758856	-0.453551913	rs1030526	synonymous	coding	NA	1	NA
rs429358	19:45411941_T_C	19:45395714_T_C	pfc	61.6529563	0.086205219	0.001253885	0.078074419	0.000260927	778	ENSG00000130204	TOMM40	0.667657996	0.962961552	rs157581	synonymous	coding/promoter	NA	1	NA
rs2074612	5:139714690_T_C	5:139625347_A_C	hcn	136.7821068	-0.053862319	0.001258859	0.071120322	1.17E-05	693	ENSG00000113068	PFDN1	-0.513127196	-0.947019868	rs9042	NA	intron/threeUTR	NA	1	NA
rs4236673	8:27464929_A_G	8:27396523_T_C	tc	3.230263158	0.346039283	0.001324585	0.283688749	0.002588738	304	ENSG00000120915	EPHX2	0.089252979	0.319148936	rs729609	NA	NA	NA	1	NA
rs12590654	14:92938855_G_A	14:93107590_C_T	hcn	16.02873563	0.140603114	0.001326389	-0.09360201	0.078596847	696	ENSG00000100599	RIN3	0.042939753	0.135135135	rs34101393	synonymous	coding	NA	1	NA
rs4236673	8:27464929_A_G	8:27454682_G_A	hcn	8.850359712	-0.145397175	0.001341901	-0.042258879	0.306112105	695	ENSG00000120885	CLU	0.457038166	0.984496124	rs9331950	NA	threeUTR	NA	1	NA
rs4147929	19:1063443_A_G	19:990819_G_A	tc	18.69078947	0.249010582	0.001359608	0.260425226	1.32E-07	304	ENSG00000065268	WDR18	0.066568995	0	rs2240149	NA	intron/promoter	NA	1	NA
rs28394864	17:47450775_G_A	17:47372743_G_C	pfc	5.317676143	-0.227145378	0.001362782	-0.108466142	0.221742514	809	ENSG00000198740	ZNF652	-0.284918782	-0.892823332	rs73340399	NA	threeUTR	NA	1	NA
rs59735493	16:31133100_G_A	16:31000809_G_A	pcc	395.4864341	0.09404723	0.001365459	-0.150906493	1.29E-13	516	ENSG00000099365	STX1B	-0.601177908	-0.867549669	rs13708	NA	promoter/threeUTR	NA	1	NA
rs117618017	15:63569902_C_T	15:63364098_G_T	pfc	97.24102564	0.225221809	0.001377724	-1.020847873	1.81E-194	780	ENSG00000140416/ENSG00000259627	TPM1	-0.105629503	-0.618752392	rs7178040	NA	threeUTR/promoter	NA	1	NA
rs4147929	19:1063443_A_G	19:1085966_A_G	tc	66.94407895	-0.137317021	0.001382221	-0.138537658	1.11E-07	304	ENSG00000180448	ARHGAP45	0.357601613	0.762711864	rs3761028	synonymous	coding/threeUTR	NA	1	NA
rs4147929	19:1063443_A_G	19:1081617_A_G	pfc	8.042091837	0.177611552	0.001420755	0.152892474	0.00136639	784	ENSG00000180448	ARHGAP45	0.696021954	0.945645752	rs10404947	synonymous	coding/threeUTR/promoter	NA	1	NA
rs113260531	17:5138980_G_A	17:4869363_C_G	pfc	9.204182042	0.260459436	0.001436313	0.058991331	0.201494395	813	ENSG00000091640	SPAG7	0.126190572	0.371999172	rs34235023	NA	intron/promoter	NA	1	NA
rs17125924	14:53391680_A_G	14:52898076_A_G	hcn	22.13381295	-0.184252516	0.001436843	-0.187293383	1.91E-05	695	ENSG00000087301	TXNDC16	-0.094752451	-0.636363636	rs1565970	NA	threeUTR	NA	1	NA
rs113260531	17:5138980_G_A	17:5286692_T_C	hcn	126.2707424	0.05522652	0.001479188	0.049662902	0.000108449	687	ENSG00000029725	RABEP1	0.38569919	0.901234568	rs8703	NA	threeUTR	NA	1	NA
rs59735493	16:31133100_G_A	16:31193942_C_A	pcc	288.4787645	0.055110993	0.001536637	0.034712396	0.027330927	518	ENSG00000089280/ENSG00000260304	FUS	0.355763371	0.584	rs741810	synonymous	coding/promoter	NA	1	NA
rs113260531	17:5138980_G_A	17:5288794_G_C	tc	397.5723684	0.058298122	0.001540412	0.071663894	1.14E-09	304	ENSG00000029725/ENSG00000108559	RABEP1/NUP88	0.451396616	0.95	rs1058400	NA	threeUTR	NA	1	NA
rs59685680	15:51001534_T_G	15:50651792_C_T	pfc	14.92506143	0.26840421	0.001547178	-0.417680332	6.49E-18	814	ENSG00000244879/ENSG00000259715	NA	-0.133960046	-0.516250127	rs12910141	NA	intron/promoter/intergenic	NA	1	NA
rs4147929	19:1063443_A_G	19:994544_A_G	pcc	22.14658635	0.190626761	0.001549327	0.77170631	5.87E-83	498	ENSG00000065268	WDR18	0.092504767	0.806451613	rs3177032	NA	intron/threeUTR	NA	1	NA
rs6014724	20:54998544_A_G	20:55033647_T_C	hcn	3.808541973	0.284080628	0.001555765	-0.001545016	0.974881069	679	ENSG00000087589	CASS4	-0.134304682	-0.76	rs3746625	synonymous	coding	NA	1	NA
rs59735493	16:31133100_G_A	16:31000809_G_A	tc	780.6940789	-0.035889322	0.001558459	0.04050407	2.76E-06	304	ENSG00000099365	STX1B	-0.579924065	-0.904761905	rs13708	NA	promoter/threeUTR	NA	1	NA
rs429358	19:45411941_T_C	19:45650099_G_T	pcc	47.98217822	-0.144392005	0.001581389	-0.182260532	1.33E-06	505	ENSG00000104866	PPP1R37	0.130295496	0.538461538	rs74846209	NA	intron/threeUTR	NA	1	NA
rs6931277	6:32583357_A_T	6:32634426_G_A	tc	2.203947368	-0.907746794	0.001619983	-0.250040781	0.258573658	304	ENSG00000179344	HLA-DQB1	-0.177169007	-0.916666667	rs67147537	NA	promoter/fiveUTR	NA	1	NA
rs113260531	17:5138980_G_A	17:5284698_A_G	tc	193.8651316	-0.115907081	0.001623667	-0.079379339	2.42E-06	304	ENSG00000029725	RABEP1	0.448078939	0.95	rs1143206	synonymous/nonsynonymous	coding	NA	1	NA
rs1859788	7:99971834_A_G	7:99765628_G_C	tc	2.506578947	0.367438641	0.001630152	-0.370397561	0.001041662	304	ENSG00000197093	GAL3ST4	-0.70121987	-0.95959596	rs2405441	NA	intron/promoter/fiveUTR	NA	1	NA
rs4575098	1:161155392_G_A	1:161185058_G_T	pfc	7.292231813	0.216083752	0.001667047	-0.293882152	1.57E-09	811	ENSG00000158869	FCER1G	-0.297372886	-0.960047075	rs2070901	NA	promoter	NA	1	NA
rs6014724	20:54998544_A_G	20:55033635_C_T	pcc	2.782352941	0.361988825	0.001689658	-0.03336264	0.626397854	510	ENSG00000087589	CASS4	-0.090678379	-0.736842105	rs3746624	synonymous	coding	NA	1	NA
rs2074612	5:139714690_T_C	5:140027304_T_C	pfc	20.82603254	-0.1090778	0.001691611	0.486983566	2.89E-102	799	ENSG00000131495	NDUFA2	-0.329303546	-0.02136849	rs778594	NA	promoter	NA	1	NA
rs3740688	11:47380340_G_T	11:46898771_T_C	pcc	146.7806841	0.078014347	0.001696286	-0.060368051	0.000212924	497	ENSG00000134569	LRP4	0.024168337	-0.035714286	rs6485702	nonsynonymous	coding	possibly damaging/benign	1	NA
rs3740688	11:47380340_G_T	11:47431703_A_G	pcc	39.5950096	0.089915063	0.001705192	-0.081287702	0.011593179	521	ENSG00000165915	SLC39A13	-0.346636365	-0.96	rs61897432	nonsynonymous	coding/promoter	benign	1	NA
rs1859788	7:99971834_A_G	7:99637242_G_A	pcc	72.52313883	-0.073527633	0.001722705	0.098815779	8.31E-08	497	ENSG00000106261	ZKSCAN1	-0.340573323	-0.546218487	rs4729567	NA	threeUTR	NA	1	NA
rs6733839	2:127892810_C_T	2:127864908_A_T	pfc	2.300126103	0.329450859	0.001736119	-0.889784011	3.81E-06	793	ENSG00000136717	BIN1	-0.2052241	-0.97299444	rs56827597	NA	promoter/intergenic	NA	1	NA
rs113260531	17:5138980_G_A	17:5287946_G_C	tc	183.7335526	0.131942093	0.001754097	-0.06134529	0.054335667	304	ENSG00000029725	RABEP1	-0.074275364	-1	rs11558	NA	threeUTR	NA	1	NA
rs1859788	7:99971834_A_G	7:99905458_G_A	pfc	3.547193878	-0.274813993	0.001758022	-0.157679784	0.138481242	784	ENSG00000214300	SPDYE3	0.16135635	0.977008421	rs146873825	NA	fiveUTR/promoter	NA	1	NA
rs4147929	19:1063443_A_G	19:1065018_G_T	pcc	12.288	-0.132910589	0.001787402	-0.132617821	0.000211945	500	ENSG00000064687	ABCA7	0.759935047	1	rs4147934	nonsynonymous	coding/threeUTR/promoter	benign	1	NA
rs442495	15:59022615_T_C	15:59149400_G_A	pcc	31.818	0.083059432	0.001791519	-0.075420051	0.001858433	500	ENSG00000128923	MINDY2	-0.532294012	-0.838509317	rs1054991	NA	intron/threeUTR	NA	1	NA
rs59735493	16:31133100_G_A	16:31343235_T_C	tc	25.57894737	0.284521884	0.001836026	-0.442279886	8.43E-14	304	ENSG00000169896	ITGAM	-0.156018617	0.03030303	rs58200984	NA	threeUTR	NA	1	NA
rs3740688	11:47380340_G_T	11:47130778_G_A	pcc	2.65973535	0.222555833	0.00186641	0.076234983	0.279225946	529	ENSG00000149179	C11orf49	0.213424755	0.369565217	rs10838658	NA	intron	NA	1	NA
rs3740688	11:47380340_G_T	11:47306630_C_T	tc	57.25986842	-0.251183251	0.001912715	-1.19431414	3.83E-52	304	ENSG00000110514	MADD	0.218389404	0.857142857	rs35233100	nonsense	intron/coding/promoter	NA	1	NA
rs6014724	20:54998544_A_G	20:55012318_G_A	hcn	4.453608247	0.355310944	0.001934934	0.006141726	0.928829448	679	ENSG00000087589	CASS4	-0.162591436	-1	rs911159	synonymous	coding	NA	1	NA
rs6931277	6:32583357_A_T	6:32903724_C_T	pcc	3.126654064	-0.346022377	0.001945977	0.079101536	0.207726848	529	ENSG00000242574	HLA-DMB	0.09202002	0.038961039	rs68600	NA	intron	NA	1	NA
rs6733839	2:127892810_C_T	2:127812632_C_A	pcc	76.11155378	0.103835517	0.001948066	-0.145520539	3.77E-05	502	ENSG00000136717	BIN1	-0.197929025	-0.754385965	rs77696070	NA	intron	NA	1	NA
rs190982	5:88223420_G_A	5:88016008_A_G	pfc	134.6566792	0.089989535	0.001955948	0.151036826	9.54E-16	801	ENSG00000081189	MEF2C	0.279281967	0.675	rs34317	NA	intron/threeUTR	NA	1	NA
rs3740688	11:47380340_G_T	11:47303275_T_C	tc	111.330033	-0.080728946	0.001966476	0.068586707	0.001398287	303	ENSG00000110514	MADD	-0.582665948	-0.975308642	rs326217	synonymous	coding	NA	1	NA
rs113260531	17:5138980_G_A	17:4689572_T_C	hcn	5.483727811	0.234149633	0.001986432	-0.075209348	0.080776916	676	ENSG00000182853	VMO1	-0.072566788	-0.088235294	rs4790706	nonsynonymous	promoter/coding	benign	1	NA
rs117618017	15:63569902_C_T	15:63615016_T_C	hcn	5.481371088	-0.335028465	0.001991112	0.756673086	1.23E-27	671	ENSG00000074410	CA12	-0.13965692	-1	rs12902541	NA	threeUTR	NA	1	NA
rs4236673	8:27464929_A_G	8:27466181_T_C	pcc	27.99610895	-0.08415707	0.001991357	-0.08415707	0.001991357	514	ENSG00000120885	CLU	1	1	rs1532277	NA	intron	NA	1	NA
rs59735493	16:31133100_G_A	16:31104878_G_A	pfc	6.436809816	-0.174116283	0.001996871	0.111548749	0.006546522	815	ENSG00000167397	VKORC1	-0.430456214	-0.805988104	rs9934438	NA	intron/promoter/fiveUTR	NA	1	NA
rs4236673	8:27464929_A_G	8:27456253_T_C	pfc	43.57605985	0.070705737	0.002006808	0.068405185	0.002189053	802	ENSG00000120885	CLU	0.961388304	1	rs2279590	NA	intron	NA	1	NA
rs113260531	17:5138980_G_A	17:5126674_A_G	pfc	18.70967742	0.136591976	0.002013048	-0.073248715	0.010716972	806	ENSG00000261879/ENSG00000161929	SCIMP	-0.492487982	-0.949445739	rs2641256	synonymous	coding	NA	1	NA
rs2718058	7:37841534_A_G	7:37946501_G_A	hcn	3.435897436	-0.230326181	0.002016479	0.185254149	0.005710862	702	ENSG00000106483	SFRP4	-0.126409122	-0.355371901	rs1052981	NA	intron/threeUTR	NA	1	NA
rs113260531	17:5138980_G_A	17:5284770_G_A	tc	190.1019737	-0.122046927	0.002023319	-0.122695518	1.57E-13	304	ENSG00000029725	RABEP1	0.424203478	0.95	rs1065483	synonymous/nonsynonymous	coding	NA	1	NA
rs2074612	5:139714690_T_C	5:140053351_G_C	hcn	11.41860465	0.110254918	0.002091101	-0.321834263	5.65E-26	688	ENSG00000120314	WDR55	-0.308235071	-0.01980198	rs2530242	NA	threeUTR/promoter	NA	1	NA
rs11218343	11:121435587_T_C	11:121456962_C_T	pcc	192.6472868	0.128803298	0.002139316	-0.174281607	3.96E-25	516	ENSG00000137642	SORL1	-0.167237307	-0.789473684	rs1699102	synonymous	coding	NA	1	NA
rs28394864	17:47450775_G_A	17:47448172_T_C	pfc	6.93226601	-0.132728081	0.002173002	0.20141183	4.50E-07	812	ENSG00000262039	NA	-0.591954519	-0.991803279	rs11655704	NA	promoter	NA	1	NA
rs4147929	19:1063443_A_G	19:1095336_C_T	pfc	201.0693196	-0.13318346	0.002177298	0.285699825	9.04E-21	779	ENSG00000099817	POLR2E	-0.025806568	0.015151515	rs1046041	NA	fiveUTR/promoter	NA	1	NA
rs113260531	17:5138980_G_A	17:5113578_C_T	pcc	3.633270321	0.260362311	0.002182051	-0.291464666	7.70E-07	529	ENSG00000161929	SCIMP	-0.449829806	-0.946666667	rs2641263	NA	intron/threeUTR	NA	1	NA
rs17125924	14:53391680_A_G	14:53345378_G_A	tc	148.6447368	-0.086201605	0.002214905	0.077829127	0.002696275	304	ENSG00000073712	FERMT2	-0.925220811	-1	rs2357947	synonymous/nonsense	intron/coding	NA	1	NA
rs28394864	17:47450775_G_A	17:47372764_C_T	pfc	4.503121099	-0.186907631	0.002215138	-0.068602686	0.255140911	801	ENSG00000198740	ZNF652	-0.607509919	-0.914954573	rs2906100	NA	threeUTR	NA	1	NA
rs3865444	19:51727962_C_A	19:51480840_C_G	tc	77.23026316	0.197068751	0.002234076	0.04478312	0.516111375	304	ENSG00000169035	KLK7	-0.072082198	0.538461538	rs1654528	synonymous	intron/coding/threeUTR	NA	1	NA
rs12590654	14:92938855_G_A	14:92919715_G_C	hcn	2.215099715	0.221285107	0.002253547	0.195581235	0.003269143	702	ENSG00000140090	SLC24A4	0.319761699	0.748427673	rs7149692	NA	intron	NA	1	NA
rs17125924	14:53391680_A_G	14:53102684_A_C	pcc	24.10789981	-0.256673907	0.00230824	0.015446535	0.63574826	519	ENSG00000180998	GPR137C	-0.111026474	-0.6	rs3742532	NA	threeUTR	NA	1	NA
rs4575098	1:161155392_G_A	1:161172233_C_A	pcc	199.2638623	-0.084459019	0.002319541	0.069788143	9.76E-05	523	ENSG00000158864	NDUFS2	-0.163744831	-0.888888889	rs11538340	nonsynonymous	coding/promoter	benign	1	NA
rs1859788	7:99971834_A_G	7:99489005_A_G	pcc	26.17964072	-0.096003976	0.002379471	0.170774167	4.84E-11	501	ENSG00000146833	TRIM4	-0.296933227	-0.467741935	rs2572009	NA	intron/threeUTR	NA	1	NA
rs12590654	14:92938855_G_A	14:93118198_C_T	pcc	13.64818356	0.145544268	0.002420606	-0.209364247	8.72E-06	523	ENSG00000100599	RIN3	-0.025200602	0.018867925	rs3814830	synonymous	coding/threeUTR/promoter	NA	1	NA
rs6733839	2:127892810_C_T	2:127821207_G_A	pcc	115.4027505	0.069582162	0.00246417	-0.008300769	0.821829303	509	ENSG00000136717	BIN1	0.036270874	0.230769231	rs1137845	synonymous	coding	NA	1	NA
rs6014724	20:54998544_A_G	20:54979171_C_T	pfc	31.46233766	-0.119435759	0.002474064	-0.083031643	0.000352226	770	ENSG00000101138	CSTF1	0.489830418	0.960380504	rs7806	NA	threeUTR	NA	1	NA
rs2074612	5:139714690_T_C	5:139625224_G_A	hcn	132.0560345	0.041879958	0.002498674	-0.073282437	0.000120008	696	ENSG00000113068	PFDN1	-0.310930705	-0.882352941	rs11558407	NA	intron/threeUTR	NA	1	NA
rs7810606	7:143108158_T_C	7:143426631_C_A	pfc	3.090794451	-0.201124402	0.002518793	0.104094757	0.068125501	793	ENSG00000170379	TCAF2	0.100117722	0.272985773	rs7795149	NA	threeUTR	NA	1	NA
rs6931277	6:32583357_A_T	6:32903900_C_T	pfc	5.723587224	-0.289005484	0.002532212	0.091451788	0.069629769	814	ENSG00000242574	HLA-DMB	0.136581472	0.341775464	rs151719	NA	intron	NA	1	NA
rs113260531	17:5138980_G_A	17:5284719_T_C	tc	189.2006579	-0.115069497	0.002540096	-0.078563884	6.10E-06	304	ENSG00000029725	RABEP1	0.448078939	0.95	rs1065482	synonymous/nonsynonymous	coding	NA	1	NA
rs59735493	16:31133100_G_A	16:31092075_G_A	hcn	9.033333333	0.095530314	0.002596467	0.14849314	1.16E-07	690	ENSG00000167395	ZNF646	0.701489289	0.963963964	rs7196726	nonsynonymous	coding	possibly damaging	1	NA
rs1859788	7:99971834_A_G	7:99797792_A_G	tc	25.23684211	0.149260111	0.002622848	-0.14407891	0.001877604	304	ENSG00000066923	STAG3	-0.692420475	-0.96039604	rs13230744	NA	promoter	NA	1	NA
rs4236673	8:27464929_A_G	8:27396208_G_A	hcn	38.22877698	0.100325248	0.002645069	0.043661012	0.298273192	695	ENSG00000120915	EPHX2	-0.03520948	-0.351351351	rs4149253	synonymous	coding	NA	1	NA
rs28394864	17:47450775_G_A	17:47283815_C_T	tc	4.496710526	0.278623301	0.002647064	0.356949638	2.70E-06	304	ENSG00000167083	GNGT2	0.563353965	0.948717949	rs55634267	NA	threeUTR	NA	1	NA
rs6733839	2:127892810_C_T	2:127864546_G_A	pcc	288.0578842	0.038988503	0.002661892	0.041102953	0.000447631	501	ENSG00000136717	BIN1	0.565883267	1	rs11554586	NA	fiveUTR/promoter	NA	1	NA
rs4147929	19:1063443_A_G	19:1037986_A_G	pcc	3.599214145	-0.275508735	0.002674933	-0.527632237	5.23E-13	509	ENSG00000064666	CNN2	0.093491221	0.163636364	rs3848640	NA	threeUTR	NA	1	NA
rs117618017	15:63569902_C_T	15:63351840_C_A	tc	237.9572368	-0.10338212	0.002695974	-0.058731815	0.000896404	304	ENSG00000140416	TPM1	0.237308087	0.575757576	rs1071646	synonymous	intron/coding/threeUTR/promoter	NA	1	NA
rs117618017	15:63569902_C_T	15:63600524_C_T	pfc	30.75839793	0.211014183	0.002731654	-0.196899337	1.20E-05	774	ENSG00000138613	APH1B	-0.123468362	-0.84	rs35902265	NA	threeUTR	NA	1	NA
rs3740688	11:47380340_G_T	11:47437202_C_T	tc	118.2664474	-0.060010202	0.002739273	-0.070985543	7.80E-05	304	ENSG00000165915	SLC39A13	0.744036617	1	rs2293577	NA	intron/threeUTR	NA	1	NA
rs4575098	1:161155392_G_A	1:161205898_G_T	pcc	4.46780303	0.211676299	0.002839182	-0.019313147	0.758219658	528	ENSG00000143257	NR1I3	0.073946948	0.333333333	rs6686001	NA	intron	NA	1	NA
rs28394864	17:47450775_G_A	17:47782865_G_T	tc	7.631578947	0.241112223	0.0028417	0.009944609	0.917752656	304	ENSG00000121073	SLC35B1	0.002450765	0.272727273	rs75764946	NA	intron/promoter	NA	1	NA
rs17125924	14:53391680_A_G	14:53619544_G_A	tc	10.61184211	0.360490589	0.002874262	0.079304101	0.195868788	304	ENSG00000100523	DDHD1	0.140324933	0.777777778	rs2358189	synonymous	promoter/coding	NA	1	NA
rs1859788	7:99971834_A_G	7:99637242_G_A	hcn	84.62481315	-0.052937503	0.003002585	0.080554589	2.94E-08	669	ENSG00000106261	ZKSCAN1	-0.339587149	-0.555555556	rs4729567	NA	threeUTR	NA	1	NA
rs113260531	17:5138980_G_A	17:4801194_T_C	hcn	242.3255086	-0.084361378	0.003018023	0.23949075	1.55E-60	639	ENSG00000141503/ENSG00000108556	MINK1/CHRNE	-0.091145922	-0.384615385	rs8834	NA	threeUTR/promoter	NA	1	NA
rs2718058	7:37841534_A_G	7:37991523_C_T	pfc	62.54568528	0.119123506	0.003021755	-0.428310086	3.01E-24	788	ENSG00000086289	EPDR1	-0.092161249	-0.652812438	rs1376260	NA	threeUTR	NA	1	NA
rs73223431	8:27219987_C_T	8:27310546_A_G	pfc	22.71747212	-0.154367785	0.003055035	-0.330887148	6.04E-25	807	ENSG00000120899	PTK2B	0.236373814	0.904509297	rs3735758	NA	promoter	NA	1	NA
rs2093760	1:207786828_A_G	1:207968697_T_G	hcn	35.5487106	0.11192622	0.003129268	0.10930133	0.003137299	698	ENSG00000117335	CD46	0.08432006	0.727272727	rs1237	NA	threeUTR	NA	1	NA
rs59735493	16:31133100_G_A	16:31193942_C_A	tc	431.0759076	0.047111733	0.003174303	0.069902624	4.69E-12	303	ENSG00000089280/ENSG00000260304	FUS	0.390479346	0.64516129	rs741810	synonymous	coding/promoter	NA	1	NA
rs59735493	16:31133100_G_A	16:31075175_G_A	hcn	19.44573082	-0.081396478	0.003192183	0.051415739	0.02317491	691	ENSG00000167394	ZNF668	-0.437285852	-0.801324503	rs2303223	synonymous	intron/promoter/coding	NA	1	NA
rs867611	11:85776544_G_A	11:85565669_G_A	tc	2.266447368	-0.434510184	0.003202398	-1.420196824	1.22E-13	304	ENSG00000279742	NA	0.267308177	0.611111111	rs74404559	NA	promoter/intergenic	NA	1	NA
rs4575098	1:161155392_G_A	1:161512731_G_A	hcn	123.8069382	-0.145514503	0.003215713	-0.225423441	1.10E-14	663	ENSG00000203747	FCGR3A	0.080986789	0.294117647	rs7539036	NA	threeUTR/intron	NA	1	NA
rs117618017	15:63569902_C_T	15:63364098_G_T	hcn	42.25449102	0.156883525	0.003217773	-1.137099641	2.75E-202	668	ENSG00000140416/ENSG00000259627	TPM1	-0.103962848	-0.733333333	rs7178040	NA	threeUTR/promoter	NA	1	NA
rs4147929	19:1063443_A_G	19:984533_T_C	pcc	25.408	0.116372536	0.003252124	-0.342434421	2.53E-39	500	ENSG00000065268	WDR18	-0.052536345	-0.210526316	rs2301810	synonymous/nonsynonymous	coding/promoter	NA	1	NA
rs190982	5:88223420_G_A	5:88015545_A_C	tc	324.3223684	-0.047934629	0.003254981	-0.081674103	8.37E-12	304	ENSG00000081189	MEF2C	0.34619505	0.746835443	rs34316	NA	intron/threeUTR	NA	1	NA
rs113260531	17:5138980_G_A	17:5336188_A_G	tc	187.9407895	0.150319568	0.003291211	0.244061321	3.48E-37	304	ENSG00000129197/ENSG00000263272/ENSG00000108561	RPAIN/C1QBP	0.180436166	0.352941176	rs1050456	NA	threeUTR/promoter	NA	1	NA
rs1859788	7:99971834_A_G	7:99950450_G_A	pcc	23.15936255	0.122056685	0.003298946	0.190890222	5.43E-08	502	ENSG00000272752/ENSG00000121716/ENSG00000235333	PILRB/PVRIG2P	0.280549962	1	rs7799901	NA	intron/fiveUTR/promoter	NA	1	NA
rs113260531	17:5138980_G_A	17:5290033_T_C	pfc	22.29875	0.115270058	0.003305846	0.143541617	6.19E-10	800	ENSG00000108559	NUP88	0.412385965	0.864253394	rs1071705	synonymous/nonsynonymous	promoter/threeUTR/coding	benign	1	NA
rs6014724	20:54998544_A_G	20:55033635_C_T	hcn	3.923416789	0.268973404	0.003323818	-0.05187387	0.307876553	679	ENSG00000087589	CASS4	-0.132642773	-0.76	rs3746624	synonymous	coding	NA	1	NA
rs4236673	8:27464929_A_G	8:27317445_G_T	tc	18.49342105	-0.172545626	0.003357079	-0.042712391	0.366195149	304	ENSG00000120903	CHRNA2	-0.124171393	-0.160493827	rs1057137	NA	threeUTR	NA	1	NA
rs4147929	19:1063443_A_G	19:984537_A_G	pcc	25.66332665	0.130973949	0.003384107	0.243542924	3.56E-11	499	ENSG00000065268	WDR18	0.102358239	0.806451613	rs61732720	nonsynonymous/synonymous	coding/promoter	probably damaging	1	NA
rs1859788	7:99971834_A_G	7:99500911_A_G	tc	52.23684211	-0.133816708	0.003410076	0.212758064	1.41E-13	304	ENSG00000146833	TRIM4	-0.39861806	-0.142857143	rs2247761	nonsynonymous/synonymous	coding	NA	1	NA
rs73223431	8:27219987_C_T	8:27255263_A_G	hcn	202.43377	-0.03855187	0.003458706	0.041262973	0.0087553	687	ENSG00000120899	PTK2B	-0.411182572	-0.84	rs1045512	synonymous	coding	NA	1	NA
rs3740688	11:47380340_G_T	11:47437033_C_T	pcc	58.62239089	-0.075314157	0.003522503	-0.011189992	0.794285659	527	ENSG00000165915	SLC39A13	0.226459658	1	rs11602837	NA	threeUTR	NA	1	NA
rs2074612	5:139714690_T_C	5:140241389_T_C	pcc	4.79316888	0.16360876	0.003579167	0.185648072	0.001777421	527	ENSG00000250120/ENSG00000249504	PCDHA10/PCDHA14	0.131555869	-0.018181818	rs36095340	NA	intron/threeUTR	NA	1	NA
rs4236673	8:27464929_A_G	8:27316117_G_A	hcn	158.8506589	0.087212979	0.003632947	-0.188488028	3.23E-21	683	ENSG00000120899	PTK2B	-0.187121139	-0.348837209	rs2271920	NA	threeUTR	NA	1	NA
rs4147929	19:1063443_A_G	19:1104078_G_A	pfc	450.878553	0.07274672	0.003656829	0.180717769	1.58E-17	774	ENSG00000167468	GPX4	0.157766253	0.442307692	rs4807542	synonymous	coding/promoter/fiveUTR	NA	1	NA
rs3740688	11:47380340_G_T	11:47640429_G_C	pcc	81.66085271	-0.052129071	0.003676167	0.042933443	0.019385589	516	ENSG00000109919	MTCH2	-0.700221669	-0.916666667	rs1064608	nonsynonymous	coding	probably damaging	1	NA
rs1859788	7:99971834_A_G	7:99869678_G_C	hcn	9.843195266	-0.131089102	0.003685162	-0.084235777	0.037059595	676	ENSG00000239521	CASTOR3	0.017061955	0.24	rs9692044	NA	promoter	NA	1	NA
rs1859788	7:99971834_A_G	7:99649155_G_A	hcn	11.07451565	-0.11674279	0.003840197	-0.633139535	3.62E-70	671	ENSG00000166529	ZSCAN21	0.220787309	0.674796748	rs74931323	NA	intron/fiveUTR	NA	1	NA
rs4147929	19:1063443_A_G	19:1052005_C_T	pcc	9.125748503	-0.136796085	0.00384907	-0.1389738	0.000154671	501	ENSG00000064687	ABCA7	0.442186854	1	rs3764652	synonymous	coding	NA	1	NA
rs59735493	16:31133100_G_A	16:31195279_C_T	hcn	336.5250379	0.044551094	0.003865052	-0.097037328	6.68E-10	659	ENSG00000089280	FUS	-0.300007909	-0.554140127	rs1052352	synonymous	coding/promoter	NA	1	NA
rs17125924	14:53391680_A_G	14:53324891_A_C	hcn	115.2766571	0.048181512	0.003873058	-0.04658019	0.026182194	694	ENSG00000073712	FERMT2	-0.895640526	-0.982758621	rs7143400	NA	intron/threeUTR	NA	1	NA
rs4147929	19:1063443_A_G	19:1047161_A_G	pfc	8.72264631	-0.169710597	0.00389791	-0.150664891	4.21E-05	786	ENSG00000064687	ABCA7	0.218720687	0.453912485	rs3752237	synonymous	coding	NA	1	NA
rs6931277	6:32583357_A_T	6:32796751_T_C	pfc	49.25907384	-0.142970611	0.003898873	0.650528763	2.92E-183	799	ENSG00000204267	TAP2	-0.197067668	-0.095296638	rs241447	nonsynonymous	coding	NA	1	NA
rs59735493	16:31133100_G_A	16:31072909_G_A	tc	34.53947368	-0.131597047	0.003902174	0.040676771	0.214784321	304	ENSG00000232748/ENSG00000167394	ZNF668	-0.36026568	-1	rs8046978	nonsynonymous	coding	benign	1	NA
rs2074612	5:139714690_T_C	5:139625224_G_A	pcc	146.2862595	0.063656084	0.003914456	-0.078738898	0.000360285	524	ENSG00000113068	PFDN1	-0.314282024	-0.886792453	rs11558407	NA	intron/threeUTR	NA	1	NA
rs1859788	7:99971834_A_G	7:99998607_G_A	tc	41.375	0.144968591	0.003942272	0.220457246	3.77E-10	304	ENSG00000078487	ZCWPW1	0.271493652	0.863636364	rs11769886	NA	threeUTR	NA	1	NA
rs429358	19:45411941_T_C	19:45406673_G_A	hcn	106.6295181	0.04835241	0.003950835	0.038665924	0.005948014	664	ENSG00000130204	TOMM40	0.580304839	0.985185185	rs10119	NA	threeUTR	NA	1	NA
rs6733839	2:127892810_C_T	2:127811774_C_T	pfc	93.2962963	-0.083697071	0.003958657	0.077579389	0.000542565	783	ENSG00000136717	BIN1	-0.191086101	-0.547912372	rs79527490	NA	intron	NA	1	NA
rs6733839	2:127892810_C_T	2:127812127_G_C	hcn	29.19552239	0.092907231	0.003971883	0.210604372	6.03E-20	670	ENSG00000136717	BIN1	0.142700527	0.280898876	rs7606043	NA	intron	NA	1	NA
rs1859788	7:99971834_A_G	7:99488940_A_T	tc	76.02631579	-0.090332064	0.003987823	0.152250026	2.35E-12	304	ENSG00000146833	TRIM4	-0.39861806	-0.142857143	rs1048705	NA	intron/threeUTR	NA	1	NA
rs3740688	11:47380340_G_T	11:47346145_G_A	pfc	8.027194067	-0.178187273	0.004000185	-0.134217368	0.011743869	809	ENSG00000110514	MADD	0.354779863	0.797103799	rs2290148	nonsynonymous	coding	NA	1	NA
rs59735493	16:31133100_G_A	16:30886643_T_C	hcn	3.516936672	0.159551286	0.004022429	-0.227245671	7.02E-07	679	ENSG00000260083/ENSG00000265991	NA	-0.497005138	-0.735849057	rs897984	NA	intron/promoter	NA	1	NA
rs1859788	7:99971834_A_G	7:99917416_G_A	pfc	23.2403599	-0.114651959	0.004044855	-0.076148	0.019323784	778	ENSG00000214300	SPDYE3	0.26663402	0.990337938	rs112622797	synonymous	coding	NA	1	NA
rs2093760	1:207786828_A_G	1:207968697_T_G	pfc	56.8345679	0.120782326	0.00410177	0.064332493	0.055511515	810	ENSG00000117335	CD46	0.077133155	0.67231993	rs1237	NA	threeUTR	NA	1	NA
rs3865444	19:51727962_C_A	19:51738917_G_A	hcn	7.026548673	-0.134197029	0.004165923	-0.166713947	0.000396052	678	ENSG00000105383	CD33	0.714759279	1	rs35112940	nonsynonymous	coding	possibly damaging	1	NA
rs1859788	7:99971834_A_G	7:100172084_C_T	pcc	17.16	0.146311174	0.004179907	0.040524692	0.41516296	500	ENSG00000274272/ENSG00000077454	LRCH4	0.116082737	-0.021276596	rs60247889	NA	intron/promoter/threeUTR	NA	1	NA
rs12590654	14:92938855_G_A	14:92960471_G_C	hcn	12.58258258	-0.114654495	0.004201527	0.223693312	4.27E-10	666	ENSG00000140090	SLC24A4	-0.518966397	-0.785310734	rs1952322	NA	threeUTR	NA	1	NA
rs4575098	1:161155392_G_A	1:161479745_A_G	pcc	33.79559118	-0.115094887	0.004223924	0.076235797	0.01006383	499	ENSG00000143226	FCGR2A	-0.055548566	-0.088888889	rs1801274	nonsynonymous	coding/threeUTR	benign	1	NA
rs113260531	17:5138980_G_A	17:4904564_T_C	hcn	208.2170767	0.051924348	0.004281497	0.049514946	0.019524325	691	ENSG00000129250	KIF1C	0.549619629	0.783783784	rs17707385	synonymous	coding	NA	1	NA
rs4147929	19:1063443_A_G	19:1049305_C_A	hcn	7.771982116	-0.166426172	0.004331378	-0.146681127	0.003405806	671	ENSG00000064687	ABCA7	0.151770225	1	rs4147915	synonymous	coding/promoter	NA	1	NA
rs117618017	15:63569902_C_T	15:63363901_C_T	pcc	62.91164659	-0.113294841	0.004343939	-0.210836525	6.48E-20	498	ENSG00000140416/ENSG00000259627	TPM1	0.22081433	0.642857143	rs6738	NA	threeUTR	NA	1	NA
rs113260531	17:5138980_G_A	17:4724936_T_G	pfc	8.118686869	0.22961557	0.004385288	-0.100964923	0.02169821	792	ENSG00000129219	PLD2	0.098172997	0.072619048	rs4790233	NA	intron/promoter	NA	1	NA
rs6931277	6:32583357_A_T	6:32800412_C_T	pfc	35.36981132	-0.130935814	0.004402178	-0.025280977	0.456440191	795	ENSG00000250264/ENSG00000204267	TAP2	0.141249476	0.272058824	rs1800454	nonsynonymous	coding/promoter	NA	1	NA
rs1859788	7:99971834_A_G	7:99905475_C_G	pfc	3.663303909	-0.211688412	0.004404015	-0.106165372	0.123421199	793	ENSG00000214300	SPDYE3	0.262853672	0.990697472	rs28680963	NA	fiveUTR/promoter	NA	1	NA
rs4147929	19:1063443_A_G	19:1471617_G_A	tc	516.2664474	0.08567308	0.004412526	0.015905561	0.499693831	304	ENSG00000115266	APC2	0.050341956	0.2	rs111479128	NA	intron/threeUTR	NA	1	NA
rs17125924	14:53391680_A_G	14:53107682_G_A	pcc	73.45333333	-0.124481211	0.00441951	-0.178541404	8.18E-07	525	ENSG00000197930/ENSG00000258757	ERO1A	0.139079633	0.52	rs8013756	NA	promoter/threeUTR	NA	1	NA
rs59735493	16:31133100_G_A	16:30785824_C_T	pcc	74.29333333	0.068612008	0.004421577	-0.171400998	2.66E-11	525	ENSG00000103549/ENSG00000280211	RNF40	-0.1813341	-0.853658537	rs11642862	NA	threeUTR	NA	1	NA
rs4147929	19:1063443_A_G	19:990281_G_A	pcc	44.08118812	0.113941915	0.004538759	-0.06178092	0.117864976	505	ENSG00000065268	WDR18	-0.090626409	-0.555555556	rs2158367	nonsynonymous/synonymous	intron/coding/threeUTR/promoter	benign	1	NA
rs4147929	19:1063443_A_G	19:1525307_G_A	tc	10.19078947	0.282709652	0.00454475	0.182501159	0.000821444	304	ENSG00000185988	PLK5	0.010304898	0.2	rs2292449	NA	fiveUTR/promoter	NA	1	NA
rs12590654	14:92938855_G_A	14:92530513_C_T	pcc	35.45348837	-0.068868435	0.004643141	-0.092633287	5.33E-05	516	ENSG00000066427	ATXN3	-0.060123539	0.102040816	rs709930	NA	threeUTR	NA	1	NA
rs59735493	16:31133100_G_A	16:31141993_C_T	pfc	8.225092251	0.123628884	0.004664995	-0.122576249	0.000504886	813	ENSG00000103510	KAT8	-0.491354799	-1	rs1549293	NA	threeUTR/promoter	NA	1	NA
rs59735493	16:31133100_G_A	16:31394179_A_G	pfc	19.45771144	-0.111499882	0.004673488	-0.006499038	0.799704956	804	ENSG00000140678	ITGAX	0.066875376	0.192785077	rs1140195	NA	threeUTR	NA	1	NA
rs4147929	19:1063443_A_G	19:1052005_C_T	hcn	6.950746269	-0.13633495	0.004693752	-0.133438159	0.000250713	670	ENSG00000064687	ABCA7	0.409475434	0.984126984	rs3764652	synonymous	coding	NA	1	NA
rs2718058	7:37841534_A_G	7:37991389_C_T	pcc	15.56496063	0.181220882	0.004724037	-0.416570317	1.83E-11	508	ENSG00000086289	EPDR1	-0.13636363	-0.8	rs1376261	NA	threeUTR	NA	1	NA
rs113260531	17:5138980_G_A	17:4931207_C_T	pfc	23.37593052	-0.136736433	0.004751419	-0.243246302	3.00E-10	806	ENSG00000129250	KIF1C	0.543297917	0.807116921	rs8076995	NA	threeUTR	NA	1	NA
rs59735493	16:31133100_G_A	16:31230463_C_T	pcc	2.332023576	-0.243328695	0.004764543	0.443423592	1.01E-09	509	ENSG00000177238	TRIM72	-0.355754691	-0.610169492	rs7186832	synonymous	coding	NA	1	NA
rs4147929	19:1063443_A_G	19:991968_T_C	pcc	48.76720648	0.101409173	0.004773642	0.307783345	2.19E-41	494	ENSG00000065268	WDR18	0.068394112	0.373134328	rs1127043	synonymous/nonsynonymous	intron/coding/threeUTR	NA	1	NA
rs11257238	10:11717397_T_C	10:11499285_T_C	hcn	3.160530191	0.195637461	0.004824093	-0.205675984	0.081455785	679	ENSG00000148429	USP6NL	-0.093044348	-0.1875	rs34779782	NA	threeUTR	NA	1	NA
rs4575098	1:161155392_G_A	1:161496178_G_A	hcn	46.35207101	-0.144956515	0.004843054	0.064325411	0.259235943	676	ENSG00000173110	HSPA6	-0.011215426	-0.133333333	rs368844	nonsynonymous	intron/coding	benign	1	NA
rs11257238	10:11717397_T_C	10:12071397_G_A	pcc	60.79559118	-0.064870097	0.004861229	-0.049001749	0.032713973	499	ENSG00000151461	UPF2	-0.028532647	0.174603175	rs11257490	synonymous	coding	NA	1	NA
rs28394864	17:47450775_G_A	17:47372328_A_C	pfc	9.377334994	-0.147610486	0.004880667	0.018994785	0.763073866	803	ENSG00000198740	ZNF652	-0.276170518	-0.891155688	rs77338752	NA	threeUTR	NA	1	NA
rs6014724	20:54998544_A_G	20:55033647_T_C	pcc	2.674509804	0.338598162	0.004935172	-0.00128259	0.985499104	510	ENSG00000087589	CASS4	-0.09302652	-0.736842105	rs3746625	synonymous	coding	NA	1	NA
rs1859788	7:99971834_A_G	7:99635967_G_A	pfc	65.53324808	0.082866143	0.004966723	0.01089841	0.66334772	782	ENSG00000106261	ZKSCAN1	0.056489423	0.446729053	rs72615157	NA	threeUTR	NA	1	NA
rs6931277	6:32583357_A_T	6:32138545_A_C	pcc	2.190926276	-0.372304238	0.005085269	-0.317770198	0.00011087	529	ENSG00000258388	PPT2-EGFL8	0.104884758	0.515151515	rs3130283	NA	intron/threeUTR/promoter	NA	1	NA
rs117618017	15:63569902_C_T	15:63364098_G_T	tc	33.625	0.202388634	0.005093299	-0.770830538	1.20E-51	304	ENSG00000140416/ENSG00000259627	TPM1	-0.179818123	-0.833333333	rs7178040	NA	threeUTR/promoter	NA	1	NA
rs429358	19:45411941_T_C	19:45221767_T_C	tc	13.26821192	0.686195972	0.005094569	-2.108733067	6.06E-164	302	ENSG00000266903	NA	-0.027656567	-0.444444444	rs79638902	NA	intron/promoter/intergenic	NA	1	NA
rs59735493	16:31133100_G_A	16:31137712_C_T	hcn	5.885057471	0.13529592	0.005100177	-0.125768493	0.002071181	696	ENSG00000103510	KAT8	-0.497005371	-0.986842105	rs889548	NA	intron/promoter	NA	1	NA
rs113260531	17:5138980_G_A	17:5331896_A_G	pcc	4.910133843	-0.264551754	0.005111037	-0.207833036	0.0005156	523	ENSG00000129197	RPAIN	0.224733589	0.348837209	rs8070740	NA	intron/threeUTR	NA	1	NA
rs4575098	1:161155392_G_A	1:161139738_G_A	tc	64.25	0.143957341	0.005140234	-0.21808508	1.09E-07	304	ENSG00000143224	PPOX	-0.266924824	-1	rs36013429	nonsynonymous/synonymous	intron/coding/threeUTR/promoter	benign	1	NA
rs73223431	8:27219987_C_T	8:27255263_A_G	tc	165.7986799	-0.047369428	0.005151227	0.058877091	8.07E-05	303	ENSG00000120899	PTK2B	-0.418292392	-0.8125	rs1045512	synonymous	coding	NA	1	NA
rs1859788	7:99971834_A_G	7:99998607_G_A	pfc	33.08015267	0.101359692	0.005160474	0.196602348	8.28E-13	786	ENSG00000078487	ZCWPW1	0.224340751	0.896422907	rs11769886	NA	threeUTR	NA	1	NA
rs113260531	17:5138980_G_A	17:4852305_G_A	pfc	3.183046683	0.27364629	0.005195692	0.469237932	3.45E-11	814	ENSG00000108518	PFN1	0.496053291	0.714092827	rs2283568	nonsynonymous	intron/promoter/coding	NA	1	NA
rs4236673	8:27464929_A_G	8:27491654_C_G	hcn	75.93777778	0.092614714	0.005232992	-0.217729739	1.07E-23	675	ENSG00000168077	SCARA3	-0.302425641	-0.608108108	rs472707	NA	fiveUTR	NA	1	NA
rs4236673	8:27464929_A_G	8:27316117_G_A	pcc	317.7159533	0.091055816	0.005251017	-0.177574207	5.75E-12	514	ENSG00000120899	PTK2B	-0.188531978	-0.395348837	rs2271920	NA	threeUTR	NA	1	NA
rs59685680	15:51001534_T_G	15:50731213_G_C	hcn	51.03453237	0.063883046	0.005319283	-0.156713627	7.36E-15	695	ENSG00000138592	USP8	-0.198989632	-0.929824561	rs11632697	NA	intron/fiveUTR/promoter	NA	1	NA
rs4147929	19:1063443_A_G	19:1457530_G_A	hcn	17.30284858	-0.197483904	0.005321847	-0.524185423	7.83E-10	667	ENSG00000115266	APC2	0.007417336	0.368421053	rs113779170	NA	NA	NA	1	NA
rs73223431	8:27219987_C_T	8:27255146_G_A	hcn	108.6855895	-0.04522898	0.005350381	0.08329485	2.63E-07	687	ENSG00000120899	PTK2B	-0.411182572	-0.84	rs1045511	synonymous	coding/promoter	NA	1	NA
rs28394864	17:47450775_G_A	17:47591886_G_A	pcc	6.095049505	0.217685448	0.005351231	-0.102802782	0.108703554	505	ENSG00000064300	NGFR	-0.082833552	-0.173553719	rs741073	NA	intron/threeUTR	NA	1	NA
rs12590654	14:92938855_G_A	14:93118038_A_G	pcc	12.55339806	0.110082243	0.005370858	0.021772528	0.496199993	515	ENSG00000100599	RIN3	0.051343615	0.085714286	rs3829947	nonsynonymous	coding/threeUTR/promoter	unknown	1	NA
rs4147929	19:1063443_A_G	19:1012381_T_C	tc	60.34868421	0.120176358	0.005388468	0.217504994	5.59E-17	304	ENSG00000182087	TMEM259	0.139648865	0.423076923	rs2240163	NA	intron/promoter	NA	1	NA
rs59685680	15:51001534_T_G	15:51057868_C_A	tc	6.164473684	0.232542482	0.005445875	0.231828485	0.005305689	304	ENSG00000138600	SPPL2A	0.963034871	1	rs3896609	NA	fiveUTR/promoter	NA	1	NA
rs429358	19:45411941_T_C	19:45316807_C_T	tc	59.58881579	0.271182418	0.005465855	0.118758287	0.063012374	304	ENSG00000187244	BCAM	-0.077533902	-0.428571429	rs3810140	synonymous/nonsynonymous	coding/promoter	NA	1	NA
rs12590654	14:92938855_G_A	14:92588192_T_C	pcc	18.86424474	-0.135769446	0.005604713	-0.677209999	2.38E-46	523	ENSG00000183648	NDUFB1	-0.036805262	0.228571429	rs12886909	NA	promoter/fiveUTR	NA	1	NA
rs4147929	19:1063443_A_G	19:1077985_A_G	hcn	18.91060606	-0.110954253	0.005607242	-0.063279751	0.009977586	660	ENSG00000180448	ARHGAP45	0.3236852	0.787610619	rs7251797	nonsynonymous	intron/coding/threeUTR	benign	1	NA
rs429358	19:45411941_T_C	19:45381917_C_T	hcn	27.10778443	-0.119539951	0.005639704	0.307002637	3.92E-27	668	ENSG00000130202	NECTIN2	-0.008542036	-0.176470588	rs3729640	NA	threeUTR	NA	1	NA
rs73223431	8:27219987_C_T	8:27358505_A_G	pcc	13.7816092	0.129629776	0.005645516	0.175791579	0.000537644	522	ENSG00000120915	EPHX2	0.285560588	0.632653061	rs41507953	nonsynonymous	coding	benign	1	NA
rs4575098	1:161155392_G_A	1:161488017_T_C	hcn	57.00296736	-0.159665268	0.005646963	-0.083400329	0.035633238	674	ENSG00000143226	FCGR2A	-0.014586097	-0.194029851	rs10919033	NA	intron/threeUTR	NA	1	NA
rs4147929	19:1063443_A_G	19:629846_G_A	pcc	85.446	0.069915117	0.005714699	0.051153624	0.013971877	500	ENSG00000099821	POLRMT	0.049739149	-0.130434783	rs11550305	synonymous	coding/threeUTR	NA	1	NA
rs429358	19:45411941_T_C	19:45490570_A_G	pfc	183.92	-0.054907673	0.005780738	-0.127244667	2.89E-42	775	ENSG00000104853	CLPTM1	0.062096452	0.265883916	rs3786505	synonymous	coding/promoter	NA	1	NA
rs113260531	17:5138980_G_A	17:5294976_T_A	tc	50.70394737	-0.14456207	0.005786238	-0.173786415	4.14E-11	304	ENSG00000108559	NUP88	0.448078939	0.95	rs14231	synonymous/nonsynonymous	coding	NA	1	NA
rs3740688	11:47380340_G_T	11:47349969_C_A	pcc	10.22736031	-0.13219362	0.005796168	-0.128680781	0.004146678	519	ENSG00000110514	MADD	0.373806677	0.816091954	rs753993	NA	NA	NA	1	NA
rs1859788	7:99971834_A_G	7:99488940_A_T	hcn	24.52481203	-0.077856408	0.005843167	0.18197002	1.31E-16	665	ENSG00000146833	TRIM4	-0.270910898	-0.525	rs1048705	NA	intron/threeUTR	NA	1	NA
rs4147929	19:1063443_A_G	19:1225054_T_G	pfc	4.866161616	0.183180222	0.005963252	-0.257835828	1.86E-09	792	ENSG00000118046	STK11	-0.086335648	0.045176244	rs7253853	NA	intron/threeUTR	NA	1	NA
rs113260531	17:5138980_G_A	17:4930509_C_G	pfc	18.53694581	0.207220259	0.005993419	-0.029323284	0.562244518	812	ENSG00000129250	KIF1C	-0.022792981	-0.139047619	rs57245298	NA	threeUTR	NA	1	NA
rs28394864	17:47450775_G_A	17:47591703_T_C	pcc	7.328031809	0.178696813	0.005995886	-0.046674493	0.364742969	503	ENSG00000064300	NGFR	-0.054686094	-0.023255814	rs741072	NA	intron/threeUTR	NA	1	NA
rs113260531	17:5138980_G_A	17:5116379_A_C	hcn	3.484978541	0.249523239	0.006036826	0.273224233	0.001061657	699	ENSG00000161929	SCIMP	0.8156971	0.983193277	rs77972827	NA	intron/threeUTR	NA	1	NA
rs73223431	8:27219987_C_T	8:27394366_C_T	hcn	48.63636364	0.089661565	0.006077436	0.203532722	4.23E-09	693	ENSG00000120915	EPHX2	0.248223563	0.628571429	rs13439459	synonymous	coding	NA	1	NA
rs73223431	8:27219987_C_T	8:27318391_C_T	tc	9.513157895	-0.192901801	0.006110277	0.138880607	0.007714157	304	ENSG00000120903	CHRNA2	-0.177493238	-0.405405405	rs2292974	NA	threeUTR	NA	1	NA
rs1859788	7:99971834_A_G	7:99795215_C_G	hcn	13.59583952	0.109985059	0.006128299	-0.020328994	0.563930375	673	ENSG00000066923	STAG3	0.22727462	0.6	rs62482167	NA	promoter	NA	1	NA
rs59735493	16:31133100_G_A	16:31085470_T_C	pcc	14.30057803	-0.096846425	0.006131275	0.109058744	0.000105889	519	ENSG00000167394	ZNF668	-0.434847103	-0.79245283	rs2303222	NA	promoter/fiveUTR	NA	1	NA
rs429358	19:45411941_T_C	19:45913987_T_C	pcc	7.080708661	-0.244228378	0.0061692	-0.029460271	0.636468602	508	ENSG00000117877	POLR1G	-0.039848262	-0.043478261	rs3212983	NA	intron/threeUTR	NA	1	NA
rs6733839	2:127892810_C_T	2:127812468_A_G	hcn	42.0045045	0.078458021	0.006204261	0.197902593	6.42E-26	666	ENSG00000136717	BIN1	0.135683216	0.254237288	rs3768863	NA	intron	NA	1	NA
rs4147929	19:1063443_A_G	19:1047002_A_G	pcc	8.101190476	-0.156594452	0.006247654	-0.177359614	4.83E-06	504	ENSG00000064687	ABCA7	0.125538797	0.365853659	rs3752234	synonymous	intron/coding	NA	1	NA
rs3740688	11:47380340_G_T	11:47431703_A_G	pfc	26.27770859	0.102547532	0.006293309	-0.157477705	2.30E-06	803	ENSG00000165915	SLC39A13	-0.327222781	-0.895788992	rs61897432	nonsynonymous	coding/promoter	benign	1	NA
rs4147929	19:1063443_A_G	19:1053524_C_G	hcn	11.06845238	-0.13722458	0.006345327	-0.040682232	0.301971197	672	ENSG00000064687	ABCA7	0.213548935	0.954545455	rs3752241	synonymous	coding/promoter	NA	1	NA
rs1859788	7:99971834_A_G	7:99817585_G_T	pcc	43.06024096	-0.119611868	0.0064027	-0.149096495	1.28E-05	498	ENSG00000066923/ENSG00000213413	STAG3/PVRIG	0.069522359	0.352112676	rs7786505	nonsense	intron/threeUTR/coding	NA	1	NA
rs2074612	5:139714690_T_C	5:140188383_T_G	pcc	7.397705545	-0.119688308	0.006425032	-0.043274868	0.288141758	523	ENSG00000204967	PCDHA4	0.38394484	0.018867925	rs2337987	synonymous	intron/coding	NA	1	NA
rs2074612	5:139714690_T_C	5:139624864_T_C	pfc	199.2881988	0.05464604	0.006468114	-0.046459772	0.004908119	805	ENSG00000113068	PFDN1	-0.512124997	-0.961445397	rs7204	NA	intron/threeUTR	NA	1	NA
rs117618017	15:63569902_C_T	15:63433785_G_A	pfc	22.39641944	0.150708361	0.006485486	-0.113098437	0.133270368	782	ENSG00000103642	LACTB	-0.057674055	-0.333333333	rs4775629	synonymous	intron/coding	NA	1	NA
rs2081545	11:59958380_C_A	11:59947252_C_T	hcn	3.800569801	-0.135946569	0.006509989	0.151857527	0.002002672	702	ENSG00000110077	MS4A6A	-0.95101088	-1	rs583791	nonsynonymous	intron/promoter/coding	NA	1	NA
rs3740688	11:47380340_G_T	11:47346378_G_A	pcc	4.473484848	-0.17422558	0.006516483	0.214412915	0.003435939	528	ENSG00000110514	MADD	-0.349631181	-0.955555556	rs61897361	NA	threeUTR	NA	1	NA
rs2074612	5:139714690_T_C	5:139624864_T_C	hcn	85.45821326	0.048731119	0.006628051	-0.056073376	0.001630506	694	ENSG00000113068	PFDN1	-0.512779932	-0.947019868	rs7204	NA	intron/threeUTR	NA	1	NA
rs442495	15:59022615_T_C	15:58903083_A_G	hcn	3.45014245	0.16953261	0.00665126	0.349799797	5.83E-08	702	ENSG00000137845	ADAM10	0.492527827	0.970588235	rs2305421	NA	intron	NA	1	NA
rs17125924	14:53391680_A_G	14:53324891_A_C	tc	226.8125	-0.071399465	0.00665907	0.061987801	0.011486001	304	ENSG00000073712	FERMT2	-0.933882177	-1	rs7143400	NA	intron/threeUTR	NA	1	NA
rs73223431	8:27219987_C_T	8:27255080_A_G	pfc	86.63350126	-0.077217895	0.006708397	0.067194455	0.002914275	794	ENSG00000120899	PTK2B	-0.418442222	-0.84488072	rs1128433	NA	fiveUTR/promoter	NA	1	NA
rs6733839	2:127892810_C_T	2:127864908_A_T	tc	3.414473684	0.343490209	0.006713703	-0.71219303	0.000493729	304	ENSG00000136717	BIN1	-0.195284374	-0.833333333	rs56827597	NA	promoter/intergenic	NA	1	NA
rs4236673	8:27464929_A_G	8:27454686_T_C	hcn	8.737142857	-0.156985486	0.006788902	-0.018614076	0.855811844	700	ENSG00000120885	CLU	0.096831092	0.913043478	rs9331949	NA	threeUTR	NA	1	NA
rs3865444	19:51727962_C_A	19:52095980_G_T	tc	10.45723684	-0.199034928	0.006829225	-0.273904989	0.000563037	304	ENSG00000167765	AC018755.1	0.006511313	0.416666667	rs3794984	NA	promoter/intergenic	NA	1	NA
rs1859788	7:99971834_A_G	7:99767587_A_G	tc	14.20529801	-0.1756697	0.006931444	0.251943494	3.57E-06	302	ENSG00000213420	GPC2	-0.431449582	-0.944444444	rs1918353	NA	promoter/threeUTR	NA	1	NA
rs1859788	7:99971834_A_G	7:100076614_A_G	tc	80.39473684	0.085880707	0.007045535	0.077230113	0.000687371	304	ENSG00000166925	TSC22D4	0.267642384	0.866666667	rs11559117	NA	promoter/fiveUTR	NA	1	NA
rs73223431	8:27219987_C_T	8:27277537_G_A	pfc	77.90087829	-0.092293905	0.007047414	-0.105297986	2.26E-05	797	ENSG00000120899	PTK2B	0.595445372	0.878512323	rs1030526	synonymous	coding	NA	1	NA
rs59685680	15:51001534_T_G	15:50731213_G_C	tc	29.3125	0.162929252	0.007092768	-0.167024807	1.08E-05	304	ENSG00000138592	USP8	-0.174204939	-1	rs11632697	NA	intron/fiveUTR/promoter	NA	1	NA
rs429358	19:45411941_T_C	19:45316804_C_T	tc	59.39802632	0.254042858	0.007137823	0.11019548	0.092575615	304	ENSG00000187244	BCAM	-0.077533902	-0.428571429	rs3810141	synonymous/nonsynonymous	coding/promoter	NA	1	NA
rs113260531	17:5138980_G_A	17:5294976_T_A	pcc	29.88824663	-0.110338821	0.007206239	-0.101001622	3.94E-05	519	ENSG00000108559	NUP88	0.439411784	0.910447761	rs14231	synonymous/nonsynonymous	coding	NA	1	NA
rs117618017	15:63569902_C_T	15:63674295_T_C	hcn	7.065769806	-0.178181318	0.007271358	-0.205954005	1.39E-07	669	ENSG00000074410	CA12	0.100914352	0.492957746	rs28372792	NA	promoter/intergenic	NA	1	NA
rs4147929	19:1063443_A_G	19:830854_T_C	pfc	5.334174023	-0.176015427	0.007309956	0.19783778	2.27E-06	793	ENSG00000172232	AZU1	0.025240059	-0.066539165	rs595844	synonymous	coding	NA	1	NA
rs3740688	11:47380340_G_T	11:47615798_G_C	tc	62.15460526	0.081629156	0.007314097	-0.103328036	0.000132643	304	ENSG00000172247	C1QTNF4	-0.614523334	-0.93814433	rs35624992	NA	fiveUTR/promoter	NA	1	NA
rs113260531	17:5138980_G_A	17:4645324_T_C	pfc	2.407313997	0.259488087	0.007386013	-0.001186204	0.983375838	793	ENSG00000141497	ZMYND15	-0.044036589	0	rs3826517	synonymous	coding/promoter	NA	1	NA
rs1859788	7:99971834_A_G	7:99810425_A_G	pcc	27.53012048	0.105006367	0.007402316	0.048405473	0.150577468	498	ENSG00000239521	CASTOR3	0.083366685	0.436619718	rs74774557	NA	intron/promoter	NA	1	NA
rs10933431	2:233981912_G_C	2:233743363_C_T	tc	35.76315789	-0.195651252	0.007465705	0.490019737	2.18E-26	304	ENSG00000182600	SNORC	0.007913349	-0.12	rs778370	NA	NA	NA	1	NA
rs429358	19:45411941_T_C	19:45649386_A_G	tc	8.730263158	0.271757948	0.007554788	-0.130227539	0.042994248	304	ENSG00000104866	PPP1R37	0.056088519	0.055555556	rs968445	NA	intron	NA	1	NA
rs429358	19:45411941_T_C	19:45490570_A_G	tc	311.9671053	-0.092338685	0.007593213	-0.190336715	3.64E-65	304	ENSG00000104853	CLPTM1	0.091025355	0.272727273	rs3786505	synonymous	coding/promoter	NA	1	NA
rs2081545	11:59958380_C_A	11:60059810_A_G	hcn	19.36714286	-0.149932559	0.007597702	-0.262656697	1.05E-08	700	ENSG00000110079	MS4A4A	-0.183667535	-0.027027027	rs10750931	nonsynonymous	coding/threeUTR	probably damaging	1	NA
rs1859788	7:99971834_A_G	7:99711040_G_A	pcc	3.143137255	-0.175169944	0.007674018	0.290793602	7.51E-07	510	ENSG00000106290	TAF6	-0.60969005	-0.887323944	rs4134903	NA	intron	NA	1	NA
rs28394864	17:47450775_G_A	17:47367536_T_G	hcn	59.89435601	0.044353167	0.00768953	-0.03664817	0.02115871	691	ENSG00000198740	ZNF652	-0.913787702	-0.981595092	rs3179840	NA	promoter/threeUTR	NA	1	NA
rs429358	19:45411941_T_C	19:45396144_C_T	pfc	79.1309371	0.081895	0.007709981	0.099752895	7.08E-05	779	ENSG00000130204	TOMM40	0.664351872	0.969923112	rs11556505	synonymous	coding/promoter	NA	1	NA
rs442495	15:59022615_T_C	15:59389096_C_T	hcn	8.676724138	-0.121304299	0.007746053	-0.12528315	0.00096769	696	ENSG00000157450	RNF111	-0.021003077	-0.087719298	rs34338282	NA	threeUTR	NA	1	NA
rs10933431	2:233981912_G_C	2:233750118_G_A	pcc	3.669306931	-0.19812486	0.00775372	-0.094282618	0.109103132	505	ENSG00000066248	NGEF	0.0428161	0.139240506	rs2292726	NA	intron/promoter	NA	1	NA
rs28394864	17:47450775_G_A	17:47591609_T_G	pcc	4.378787879	0.285496264	0.007758496	0.099824913	0.370274902	528	ENSG00000064300	NGFR	-0.08318566	0.285714286	rs734194	NA	intron/threeUTR	NA	1	NA
rs59735493	16:31133100_G_A	16:31090407_G_C	pcc	17.42967245	-0.077721013	0.007782317	-0.053576176	0.033250791	519	ENSG00000167395	ZNF646	0.701071375	0.939759036	rs35713203	nonsynonymous	coding	benign	1	NA
rs4236673	8:27464929_A_G	8:27591506_A_G	tc	165.8190789	-0.059673348	0.007851969	-0.027167096	0.095491696	304	ENSG00000147419	CCDC25	0.09625337	0.169811321	rs2010525	NA	threeUTR	NA	1	NA
rs1859788	7:99971834_A_G	7:99488543_C_T	tc	11.05592105	0.1555139	0.007862198	-0.138655749	0.002958374	304	ENSG00000146833	TRIM4	-0.39861806	-0.142857143	rs2572010	NA	intron/threeUTR	NA	1	NA
rs4147929	19:1063443_A_G	19:991968_T_C	pfc	70.86251621	0.099849324	0.007951384	0.278726465	8.21E-56	771	ENSG00000065268	WDR18	0.088311467	0.325165496	rs1127043	synonymous/nonsynonymous	intron/coding/threeUTR	NA	1	NA
rs2718058	7:37841534_A_G	7:37991450_C_T	pcc	99.59566075	0.100515414	0.008053432	-0.141897129	0.003869843	507	ENSG00000086289	EPDR1	-0.135775833	-0.8	rs1823522	NA	threeUTR	NA	1	NA
rs10933431	2:233981912_G_C	2:234160345_T_G	pfc	13.78039216	0.131108624	0.008072478	0.056169183	0.087955363	765	ENSG00000085978	ATG16L1	0.037739177	0.006873054	rs2289477	NA	fiveUTR/promoter	NA	1	NA
rs4575098	1:161155392_G_A	1:161155875_C_T	tc	21.06930693	0.381485078	0.008072655	0.213765404	0.014503482	303	ENSG00000158859	ADAMTS4	-0.267863687	-1	rs60677420	NA	threeUTR	NA	1	NA
rs113260531	17:5138980_G_A	17:4852305_G_A	hcn	5.738944365	0.16392769	0.008098014	0.23646108	2.52E-06	701	ENSG00000108518	PFN1	0.474676057	0.71875	rs2283568	nonsynonymous	intron/promoter/coding	NA	1	NA
rs113260531	17:5138980_G_A	17:5294976_T_A	pfc	24.61278195	-0.113791065	0.008117325	-0.144296665	1.04E-09	798	ENSG00000108559	NUP88	0.406874056	0.864253394	rs14231	synonymous/nonsynonymous	coding	NA	1	NA
rs1859788	7:99971834_A_G	7:99817585_G_T	tc	43.53947368	-0.130467933	0.008123702	-0.105014368	0.0034566	304	ENSG00000066923/ENSG00000213413	STAG3/PVRIG	0.070306679	0.377777778	rs7786505	nonsense	intron/threeUTR/coding	NA	1	NA
rs73223431	8:27219987_C_T	8:27402132_T_C	hcn	34.26093294	0.089329665	0.008126644	0.272521093	3.64E-30	686	ENSG00000120915	EPHX2	-0.032987633	0.04	rs1042064	NA	threeUTR	NA	1	NA
rs10933431	2:233981912_G_C	2:234115629_C_T	hcn	40.7730711	0.078535113	0.008169029	0.09555151	8.43E-05	661	ENSG00000168918	INPP5D	-0.063756815	0.076923077	rs1057258	NA	threeUTR	NA	1	NA
rs59735493	16:31133100_G_A	16:31088625_A_G	pcc	21.68400771	0.077077423	0.0082743	-0.157642038	1.77E-11	519	ENSG00000167395	ZNF646	-0.44735629	-0.813084112	rs749670	nonsynonymous	coding	benign	1	NA
rs4147929	19:1063443_A_G	19:991968_T_C	hcn	50.59028832	0.077444757	0.008314545	0.293441939	1.24E-55	659	ENSG00000065268	WDR18	0.094698231	0.294117647	rs1127043	synonymous/nonsynonymous	intron/coding/threeUTR	NA	1	NA
rs117618017	15:63569902_C_T	15:63363654_A_G	tc	363.2105263	-0.086866725	0.008330345	-0.100514557	7.42E-12	304	ENSG00000140416	TPM1	0.237308087	0.575757576	rs8519	NA	intron/threeUTR	NA	1	NA
rs2081545	11:59958380_C_A	11:60076105_C_A	hcn	4.776353276	-0.162407479	0.008377262	-0.337726192	1.27E-08	702	ENSG00000110079	MS4A4A	-0.269141384	0.035460993	rs10681	NA	threeUTR	NA	1	NA
rs429358	19:45411941_T_C	19:45806609_A_G	hcn	128.5007496	-0.060799086	0.008404723	0.062178714	7.84E-07	667	ENSG00000007047	MARK4	-0.045115094	-0.129032258	rs2395	NA	threeUTR	NA	1	NA
rs190982	5:88223420_G_A	5:87730027_A_G	hcn	2.571225071	-0.188298061	0.008406409	0.332625484	8.04E-08	702	ENSG00000271904	NA	-0.220254248	-0.318181818	rs7444298	NA	intron	NA	1	NA
rs4147929	19:1063443_A_G	19:1010910_T_C	hcn	2.752212389	-0.287099479	0.008422139	-0.483405499	1.64E-09	678	ENSG00000182087	TMEM259	0.207697046	0.6	rs7252527	NA	intron	NA	1	NA
rs12590654	14:92938855_G_A	14:92525613_C_T	pcc	8.317399618	-0.122186421	0.008457022	-0.097526889	0.008369299	523	ENSG00000066427	ATXN3	-0.011822528	0.088	rs10151945	NA	promoter/threeUTR	NA	1	NA
rs2718058	7:37841534_A_G	7:37991129_C_A	hcn	57.96307238	-0.100641632	0.008476088	0.169166201	0.000181674	677	ENSG00000086289	EPDR1	-0.112878966	-0.75	rs2722279	NA	threeUTR	NA	1	NA
rs3865444	19:51727962_C_A	19:52189916_G_A	tc	3.947368421	-0.302733659	0.008543607	0.111876557	0.218803465	304	ENSG00000269959	NA	-0.045083324	-0.233333333	rs28727485	NA	NA	NA	1	NA
rs1859788	7:99971834_A_G	7:99817391_A_G	pcc	42.16633267	-0.110062322	0.008550026	-0.1823262	1.53E-08	499	ENSG00000066923/ENSG00000213413	STAG3/PVRIG	0.071270388	0.352112676	rs7782305	NA	intron/threeUTR/fiveUTR	NA	1	NA
rs4147929	19:1063443_A_G	19:1042809_A_G	pcc	15.11377246	-0.104821613	0.008551084	-0.043657251	0.125325564	501	ENSG00000064687	ABCA7	0.392057998	0.926829268	rs3764645	nonsynonymous	coding	possibly damaging	1	NA
rs3740688	11:47380340_G_T	11:47587452_C_T	tc	33.74671053	-0.148052322	0.008583437	-1.259169086	1.04E-47	304	ENSG00000110536	PTPMT1	0.255606694	1	rs11537751	nonsynonymous	intron/coding/promoter	NA	1	NA
rs4147929	19:1063443_A_G	19:1014398_A_G	hcn	184.7533835	0.047774406	0.008598417	-0.014984159	0.242030636	665	ENSG00000182087	TMEM259	0.14607358	0.256637168	rs7146	synonymous	intron/coding/promoter	NA	1	NA
rs113260531	17:5138980_G_A	17:4996777_C_T	hcn	7.688034188	-0.176332319	0.008643641	-0.035358219	0.600903167	702	ENSG00000180787	ZFP3	0.007690487	-0.538461538	rs10521138	NA	threeUTR	NA	1	NA
rs113260531	17:5138980_G_A	17:4722785_G_A	tc	62.40131579	0.165296318	0.008726352	0.070289556	0.055658372	304	ENSG00000129219	PLD2	-0.062929039	0.058823529	rs1052751	synonymous/nonsynonymous	coding	NA	1	NA
rs73223431	8:27219987_C_T	8:27144732_C_G	hcn	30.21902017	0.079139727	0.008746326	-0.064906814	0.041727711	694	ENSG00000104228	TRIM35	-0.220080236	-0.80952381	rs4279551	NA	threeUTR	NA	1	NA
rs59735493	16:31133100_G_A	16:31088347_G_A	pcc	27.38921002	0.068498814	0.008829824	-0.12487738	7.96E-09	519	ENSG00000167395	ZNF646	-0.445180039	-0.830188679	rs749671	synonymous	coding	NA	1	NA
rs6733839	2:127892810_C_T	2:127813957_G_T	pcc	50.92857143	0.121252224	0.008832755	-0.024292225	0.614644342	504	ENSG00000136717	BIN1	-0.139280933	-0.636363636	rs76606749	NA	intron/promoter	NA	1	NA
rs28394864	17:47450775_G_A	17:47293906_G_A	tc	21.89473684	0.236359058	0.008882689	-0.209325748	0.023318468	304	ENSG00000108798	ABI3	-0.207809413	-0.875	rs2233369	nonsynonymous	coding	probably damaging	1	NA
rs1859788	7:99971834_A_G	7:99633739_G_C	hcn	82.00600601	-0.05042364	0.008955177	-0.129676189	2.70E-17	666	ENSG00000106261	ZKSCAN1	0.215617744	0.658536585	rs67110214	NA	threeUTR	NA	1	NA
rs12590654	14:92938855_G_A	14:93118198_C_T	hcn	14.31609195	0.106337919	0.0089951	-0.111900652	0.004302854	696	ENSG00000100599	RIN3	-0.017147062	0.123287671	rs3814830	synonymous	coding/threeUTR/promoter	NA	1	NA
rs117618017	15:63569902_C_T	15:63569902_C_T	tc	42.56907895	0.114247346	0.009018762	0.114247346	0.009018762	304	ENSG00000138613	APH1B	1	1	rs117618017	nonsynonymous	intron/coding/promoter	NA	1	NA
rs429358	19:45411941_T_C	19:45004305_G_C	hcn	8.077151335	0.184594376	0.009027939	-1.028358251	5.37E-167	674	ENSG00000167384	ZNF180	-0.092370971	-0.024390244	rs12977470	NA	intron/fiveUTR	NA	1	NA
rs59735493	16:31133100_G_A	16:31195279_C_T	pfc	269.1456437	0.028105821	0.009093273	-0.027397371	0.003097117	769	ENSG00000089280	FUS	-0.290516207	-0.542540248	rs1052352	synonymous	coding/promoter	NA	1	NA
rs2718058	7:37841534_A_G	7:37991389_C_T	pfc	58.35659898	0.122769208	0.009113167	-0.490823255	2.82E-31	788	ENSG00000086289	EPDR1	-0.087266805	-0.652812438	rs1376261	NA	threeUTR	NA	1	NA
rs4147929	19:1063443_A_G	19:1104874_C_T	tc	29.33881579	-0.182981823	0.009115872	0.207576303	0.002367536	304	ENSG00000167468	GPX4	-0.069401825	-0.692307692	rs117193629	synonymous	intron/coding/promoter	NA	1	NA
rs6014724	20:54998544_A_G	20:55033713_G_A	tc	2.976973684	0.455097248	0.009129483	0.049022708	0.62506268	304	ENSG00000087589	CASS4	-0.191664308	-0.666666667	rs3746626	synonymous	coding	NA	1	NA
rs867611	11:85776544_G_A	11:85692181_A_C	pfc	120.2635561	0.058660521	0.009198577	0.079797755	1.83E-06	793	ENSG00000073921	PICALM	0.293837923	0.532695429	rs694353	synonymous/nonsynonymous	coding/threeUTR	NA	1	NA
rs4147929	19:1063443_A_G	19:990185_G_C	hcn	4.706489676	0.204292763	0.009223095	0.115128088	0.023155074	678	ENSG00000065268	WDR18	0.076785464	0.156626506	rs10409367	NA	intron/promoter	NA	1	NA
rs442495	15:59022615_T_C	15:58902769_A_C	pcc	3.890359168	-0.171654281	0.009256466	-0.197843898	0.001712624	529	ENSG00000137845	ADAM10	0.419386146	0.768595041	rs12439189	NA	intron	NA	1	NA
rs12590654	14:92938855_G_A	14:93118669_G_A	hcn	26.91836735	0.088934274	0.009300974	0.006928287	0.782989522	686	ENSG00000100599	RIN3	-0.020338379	-0.072463768	rs3742716	synonymous	coding/threeUTR/promoter	NA	1	NA
rs6733839	2:127892810_C_T	2:128060068_C_A	tc	39.9375	-0.117149735	0.009380311	0.105275253	0.000302847	304	ENSG00000169967	MAP3K2	-0.062081861	0.104477612	rs4233583	NA	intron/threeUTR	NA	1	NA
rs3740688	11:47380340_G_T	11:47266540_G_T	hcn	3.414529915	-0.150236974	0.009389506	-0.313429131	2.41E-06	702	ENSG00000134575	ACP2	0.337591357	0.801980198	rs2242262	NA	intron/promoter/threeUTR	NA	1	NA
rs429358	19:45411941_T_C	19:45404691_A_G	pfc	12.38931298	0.160321927	0.009400826	0.130630981	3.70E-05	786	ENSG00000130204	TOMM40	0.242364839	0.967741935	rs405697	NA	threeUTR	NA	1	NA
rs1859788	7:99971834_A_G	7:100240771_A_T	pcc	41.43762376	0.086026735	0.009416789	0.15253744	6.22E-07	505	ENSG00000077080	ACTL6B	0.36441501	0.054054054	rs1052897	NA	promoter/threeUTR	NA	1	NA
rs59735493	16:31133100_G_A	16:31092075_G_A	pcc	7.703846154	0.116901502	0.009477501	0.152167792	0.000123428	520	ENSG00000167395	ZNF646	0.709698726	0.951807229	rs7196726	nonsynonymous	coding	possibly damaging	1	NA
rs442495	15:59022615_T_C	15:58880051_C_A	pfc	11.49131514	-0.115075993	0.009516643	-0.062647756	0.179628143	806	ENSG00000259250	NA	0.493097121	0.957950116	rs8033565	NA	intergenic	NA	1	NA
rs10933431	2:233981912_G_C	2:234371351_G_A	tc	34.85808581	0.144762969	0.009538955	0.118925379	0.047006477	303	ENSG00000077044	DGKD	-0.079393091	0.238095238	rs2228939	synonymous	coding/threeUTR/promoter	NA	1	NA
rs113260531	17:5138980_G_A	17:5436263_C_T	pcc	3.253333333	0.260332635	0.009593864	-0.044022066	0.456330319	525	ENSG00000091592	NLRP1	-0.13778726	-0.215686275	rs2301582	nonsynonymous	coding	benign	1	NA
rs113260531	17:5138980_G_A	17:4802317_T_C	pcc	3.030245747	0.257487179	0.009632476	0.630509636	1.90E-15	529	ENSG00000108556	CHRNE	0.472730106	0.674418605	rs55681486	synonymous	promoter/coding	NA	1	NA
rs59735493	16:31133100_G_A	16:31002664_A_G	pcc	589.230303	-0.036119099	0.009643749	0.027652023	0.00213237	495	ENSG00000099365	STX1B	-0.585937843	-0.858156028	rs8062719	NA	threeUTR	NA	1	NA
rs10933431	2:233981912_G_C	2:233743532_G_C	pcc	262.3963415	0.087993097	0.009650919	-0.154552745	2.84E-14	492	ENSG00000066248	NGEF	-0.056751796	-0.071428571	rs11535	NA	threeUTR	NA	1	NA
rs73223431	8:27219987_C_T	8:27311703_T_C	pcc	256.9885057	0.127151055	0.009655803	0.164515455	1.51E-06	522	ENSG00000120899	PTK2B	0.280900453	0.888888889	rs1879184	synonymous	coding/promoter	NA	1	NA
rs12590654	14:92938855_G_A	14:92588219_G_A	hcn	15.59971098	-0.103022588	0.009710559	-0.686043941	8.14E-106	692	ENSG00000183648	NDUFB1	-0.059185147	0.173913043	rs7148709	NA	promoter/fiveUTR	NA	1	NA
rs4147929	19:1063443_A_G	19:1012379_C_G	tc	60.29605263	0.114612498	0.009779234	0.221953138	1.01E-17	304	ENSG00000182087	TMEM259	0.139648865	0.423076923	rs2240162	NA	intron/promoter	NA	1	NA
rs73223431	8:27219987_C_T	8:27316117_G_A	tc	465.3848684	-0.031344799	0.009852533	-0.01727121	0.089621195	304	ENSG00000120899	PTK2B	0.356610062	0.694117647	rs2271920	NA	threeUTR	NA	1	NA
rs429358	19:45411941_T_C	19:45409167_C_G	pcc	88.11871227	0.131666308	0.010008473	0.208070114	5.75E-18	497	ENSG00000130203	APOE	0.327529978	1	rs440446	nonsynonymous	intron/promoter/coding	NA	1	NA
rs4147929	19:1063443_A_G	19:649139_G_A	tc	4.838815789	-0.369143704	0.010056459	0.153011489	0.266706125	304	ENSG00000070423	RNF126	-0.016121423	0.111111111	rs2040737	NA	NA	NA	1	NA
rs4575098	1:161155392_G_A	1:161088583_T_G	hcn	69.43615495	-0.063868342	0.010170119	0.067322859	0.008737224	697	ENSG00000158793	NIT1	-0.167427246	-0.75	rs41270017	nonsynonymous	promoter/intron/coding/fiveUTR	benign	1	NA
rs9381563	6:47432637_C_T	6:47594002_T_C	hcn	21.47743814	-0.073880033	0.010197994	0.020260159	0.381177238	687	ENSG00000198087	CD2AP	-0.152263116	-0.444444444	rs1043276	NA	threeUTR	NA	1	NA
rs1859788	7:99971834_A_G	7:99738053_T_G	pfc	6.16519546	-0.128984216	0.010324385	0.126230062	0.001484431	793	ENSG00000235077/ENSG00000214142	RPL7P60	-0.422425335	-0.684084717	rs3779047	NA	intergenic	NA	1	NA
rs3740688	11:47380340_G_T	11:47814280_A_G	pfc	2.026993865	0.1788445	0.010406718	0.391190721	1.85E-11	815	ENSG00000030066	NUP160	0.343609419	0.602541261	rs754434	NA	threeUTR	NA	1	NA
rs1859788	7:99971834_A_G	7:99797792_A_G	hcn	13.28396947	0.086806358	0.010526044	-0.110933061	0.00043701	655	ENSG00000066923	STAG3	-0.737811054	-0.980487805	rs13230744	NA	promoter	NA	1	NA
rs10933431	2:233981912_G_C	2:233757679_G_A	pfc	161.0943644	0.113384842	0.010552371	-0.122735506	2.68E-06	763	ENSG00000066248	NGEF	-0.098186073	-0.09352518	rs748002	synonymous	coding/promoter	NA	1	NA
rs59735493	16:31133100_G_A	16:31374535_C_G	pcc	5.398467433	0.171040325	0.010585065	-0.307217198	9.86E-09	522	ENSG00000140678	ITGAX	-0.238762818	-0.6	rs2230429	nonsynonymous	coding/promoter	probably damaging	1	NA
rs4147929	19:1063443_A_G	19:1370675_C_G	pcc	154.1810865	0.054617562	0.010597026	-0.089572287	1.69E-07	497	ENSG00000160953	PWWP3A	-0.037590416	0.012987013	rs12608765	synonymous	threeUTR/coding/promoter	NA	1	NA
rs3740688	11:47380340_G_T	11:47261260_G_A	hcn	27.87481805	-0.063081658	0.010659668	-0.082833241	0.000143527	687	ENSG00000134575	ACP2	0.43297999	0.760479042	rs11988	NA	intron/threeUTR	NA	1	NA
rs1859788	7:99971834_A_G	7:99654689_G_A	tc	28.6875	0.109088514	0.010688706	0.03091587	0.376667756	304	ENSG00000166529	ZSCAN21	0.212738629	0.565217391	rs11558476	synonymous	coding/promoter	NA	1	NA
rs59735493	16:31133100_G_A	16:30770950_T_C	tc	9.273026316	-0.194252538	0.010701648	-0.012794234	0.841580411	304	ENSG00000156873/ENSG00000196118	PHKG2/CCDC189	-0.153185317	-0.291666667	rs62622830	nonsynonymous	intron/threeUTR/promoter/coding	NA	1	NA
rs113260531	17:5138980_G_A	17:4801887_A_G	pcc	2.15879017	0.308826643	0.010812725	0.510994322	1.62E-12	529	ENSG00000108556	CHRNE	0.269961683	0.321428571	rs12936083	NA	promoter/threeUTR	NA	1	NA
rs4575098	1:161155392_G_A	1:161155875_C_T	pcc	3.069943289	0.270212712	0.0108517	0.054381795	0.608538041	529	ENSG00000158859	ADAMTS4	-0.182264654	-0.875	rs60677420	NA	threeUTR	NA	1	NA
rs2718058	7:37841534_A_G	7:37988589_C_T	hcn	57.67438495	-0.082498167	0.010942699	-0.205405409	2.97E-14	691	ENSG00000086289	EPDR1	0.031561868	-0.150442478	rs2044831	synonymous	intron/coding	NA	1	NA
rs11218343	11:121435587_T_C	11:121178302_A_C	hcn	86.46142649	-0.123045373	0.011050747	0.028970161	0.095367967	687	ENSG00000109929	SC5D	0.080365668	-0.066666667	rs1061332	NA	threeUTR	NA	1	NA
rs113260531	17:5138980_G_A	17:5114014_C_A	hcn	5.266381766	0.242181277	0.01106693	-0.132566562	0.088317448	702	ENSG00000161929	SCIMP	-0.089927835	-1	rs76257348	NA	intron/threeUTR	NA	1	NA
rs1859788	7:99971834_A_G	7:100180060_G_A	hcn	48.12053571	0.06698638	0.011110201	-0.071673701	0.021754753	672	ENSG00000077454	LRCH4	0.11925593	-0.085714286	rs34440977	synonymous	promoter/coding	NA	1	NA
rs117618017	15:63569902_C_T	15:63363654_A_G	pcc	108.5947581	-0.081955081	0.011144733	-0.08566517	3.58E-05	496	ENSG00000140416	TPM1	0.224034751	0.642857143	rs8519	NA	intron/threeUTR	NA	1	NA
rs6733839	2:127892810_C_T	2:127782599_G_A	tc	5.911184211	-0.244194605	0.011212611	-0.11776438	0.194145267	304	ENSG00000260634	NA	0.442746618	0.633333333	rs72843885	NA	intron/promoter/intergenic	NA	1	NA
rs113260531	17:5138980_G_A	17:5335432_C_G	hcn	6.74676259	0.203840966	0.011228651	0.082987104	0.214121753	695	ENSG00000263272	NA	-0.048788682	-0.6	rs76495762	NA	intron	NA	1	NA
rs12590654	14:92938855_G_A	14:92960172_G_A	pfc	11.4155194	0.092287979	0.011231527	-0.077023782	0.014566118	799	ENSG00000140090	SLC24A4	-0.682882686	-0.934065934	rs12888354	NA	threeUTR	NA	1	NA
rs113260531	17:5138980_G_A	17:4800233_A_G	pfc	17.374677	0.186684218	0.011356598	0.042622612	0.301616013	774	ENSG00000141503	MINK1	0.013521222	0.068777833	rs2586531	NA	threeUTR	NA	1	NA
rs12590654	14:92938855_G_A	14:92922900_G_A	pcc	37.82149712	-0.07805588	0.011480711	0.144286526	6.74E-11	521	ENSG00000140090	SLC24A4	-0.186483763	-0.576470588	rs77671856	synonymous/nonsynonymous	coding	NA	1	NA
rs2074612	5:139714690_T_C	5:140041960_T_G	pfc	210.9725686	0.057028764	0.011555017	-0.266387359	5.17E-66	802	ENSG00000113141	IK	-0.128652405	-0.093759066	rs4801	NA	threeUTR	NA	1	NA
rs4147929	19:1063443_A_G	19:1037986_A_G	hcn	4.560471976	-0.197080959	0.011628898	-0.658588089	1.97E-32	678	ENSG00000064666	CNN2	0.106865359	0.146666667	rs3848640	NA	threeUTR	NA	1	NA
rs9381563	6:47432637_C_T	6:47594722_G_A	tc	30.05921053	-0.117303126	0.011640209	-0.063702327	0.115108081	304	ENSG00000198087	CD2AP	0.397121977	0.960784314	rs719856	NA	threeUTR	NA	1	NA
rs28394864	17:47450775_G_A	17:47591690_T_C	pcc	6.921455939	0.162534781	0.011736955	-0.04721543	0.380236961	522	ENSG00000064300	NGFR	-0.041037034	0	rs741071	NA	intron/threeUTR	NA	1	NA
rs867611	11:85776544_G_A	11:85373668_A_G	pcc	20.37186898	-0.103559563	0.011765733	0.153922702	4.04E-06	519	ENSG00000137504	CREBZF	-0.168013387	-0.268292683	rs7116195	NA	intron/threeUTR	NA	1	NA
rs28394864	17:47450775_G_A	17:47283815_C_T	pfc	5.450184502	0.11539877	0.011789686	0.262359089	1.66E-10	813	ENSG00000167083	GNGT2	0.556856351	0.846509225	rs55634267	NA	threeUTR	NA	1	NA
rs113260531	17:5138980_G_A	17:5264285_G_A	tc	3.338815789	-0.364310202	0.011794721	-0.373041291	0.00689999	304	ENSG00000108559	NUP88	0.945049723	1	rs75367124	NA	intron	NA	1	NA
rs2081545	11:59958380_C_A	11:60152584_G_A	hcn	10.45402299	-0.190129696	0.011800019	-1.194106595	1.98E-101	696	ENSG00000166927	MS4A7	0.158336564	0	rs950802	synonymous	intron/coding/promoter	NA	1	NA
rs4236673	8:27464929_A_G	8:27309379_T_C	pfc	20.42131351	0.108148017	0.011844972	-0.256248295	7.73E-16	807	ENSG00000120899	PTK2B	-0.106553902	-0.555338727	rs891393	NA	promoter	NA	1	NA
rs12590654	14:92938855_G_A	14:92588002_T_G	hcn	323.8612717	-0.048176955	0.01186233	-0.051696183	0.00070375	692	ENSG00000183648	NDUFB1	-0.050875669	0.182481752	rs3818263	synonymous	promoter/fiveUTR/coding	NA	1	NA
rs6733839	2:127892810_C_T	2:127783406_G_A	pfc	3.330808081	-0.166286524	0.011887328	0.080643972	0.173983057	792	ENSG00000260163	NA	0.009700831	0.071082822	rs2289236	NA	intron/promoter/intergenic	NA	1	NA
rs4575098	1:161155392_G_A	1:161094834_C_T	pcc	3.041666667	-0.186282127	0.011894135	-0.01357567	0.816649726	528	ENSG00000158793	NIT1	0.592882061	0.972789116	rs10908823	NA	intron/threeUTR	NA	1	NA
rs3740688	11:47380340_G_T	11:46890165_C_T	pcc	144.3473896	0.05366482	0.011975616	-0.106337708	1.93E-06	498	ENSG00000134569	LRP4	-0.163969597	-0.364705882	rs3816614	nonsynonymous	intron/coding	possibly damaging/benign	1	NA
rs11218343	11:121435587_T_C	11:121460846_C_T	hcn	14.44444444	0.226531969	0.011988353	0.215883532	0.072087798	702	ENSG00000137642	SORL1	0.479969721	1	rs2276412	synonymous	coding/promoter	NA	1	NA
rs867611	11:85776544_G_A	11:86161388_C_G	hcn	100.9302326	-0.054376542	0.012177489	0.04398421	0.0120183	688	ENSG00000151376	ME3	-0.082510717	-0.216	rs1042780	nonsynonymous	intron/coding/threeUTR	benign	1	NA
rs6733839	2:127892810_C_T	2:127810697_C_T	hcn	29.58779762	0.08725674	0.012177844	-0.019871103	0.437346314	672	ENSG00000136717	BIN1	0.156681741	0.236363636	rs17014818	NA	intron	NA	1	NA
rs429358	19:45411941_T_C	19:45596281_A_C	tc	10.22368421	-0.297990823	0.012323931	-0.118559367	0.112907801	304	ENSG00000104866	PPP1R37	-0.139697134	-0.285714286	rs4608431	NA	intron/promoter	NA	1	NA
rs113260531	17:5138980_G_A	17:4930721_A_G	pfc	13.16624041	0.196743561	0.01234416	0.185490655	0.00307163	782	ENSG00000129250	KIF1C	0.015621382	0.431578947	rs7216211	NA	threeUTR	NA	1	NA
rs4575098	1:161155392_G_A	1:161068836_A_C	tc	74.91447368	-0.059519363	0.012353968	-0.075869887	0.001106787	304	ENSG00000162755	KLHDC9	0.800072271	0.983333333	rs11576830	nonsynonymous	coding/promoter	benign	1	NA
rs113260531	17:5138980_G_A	17:4641755_C_T	hcn	55.79908676	0.103363831	0.012367647	0.073338427	0.001214788	657	ENSG00000161921	CXCL16	0.00592658	0.022222222	rs1050997	synonymous	promoter/coding	NA	1	NA
rs1859788	7:99971834_A_G	7:99972122_A_G	pfc	3.457755359	0.178707371	0.012393352	0.383332789	1.69E-11	793	ENSG00000085514	PILRA	0.265389938	0.990783213	rs7792525	NA	intron	NA	1	NA
rs1859788	7:99971834_A_G	7:99704796_A_T	tc	209.1447368	0.062827964	0.012425804	-0.046450987	0.005809448	304	ENSG00000221838/ENSG00000106290	AP4M1/TAF6	-0.361471512	-0.861111111	rs13309	NA	threeUTR	NA	1	NA
rs4147929	19:1063443_A_G	19:1474226_T_C	pcc	42.60707269	-0.098247043	0.012455648	-0.084380662	0.054838995	509	ENSG00000119559	C19orf25	0.054570829	0.5	rs45441601	NA	intron/threeUTR	NA	1	NA
rs59735493	16:31133100_G_A	16:31002720_G_A	pcc	383.2834951	0.081569261	0.012483659	-0.140932523	3.01E-10	515	ENSG00000099365	STX1B	-0.604690666	-0.867549669	rs8060857	NA	threeUTR	NA	1	NA
rs8093731	18:29088958_C_T	18:28673565_T_C	tc	4.667763158	-0.846257685	0.01250502	0.03766161	0.786542282	304	ENSG00000134755	DSC2	0.07779862	-0.2	rs12954874	synonymous	coding/fiveUTR	NA	1	NA
rs12590654	14:92938855_G_A	14:93263982_C_G	tc	55.85855263	0.132421271	0.012514292	0.035573246	0.514976051	304	ENSG00000066455	GOLGA5	0.103260982	0.285714286	rs17128572	nonsynonymous	coding	probably damaging	1	NA
rs4147929	19:1063443_A_G	19:618159_A_G	pfc	18.34146341	-0.128980203	0.012606487	0.3845507	6.33E-54	779	ENSG00000099821	POLRMT	-0.040400981	-0.121462435	rs11672829	NA	promoter	NA	1	NA
rs4575098	1:161155392_G_A	1:161496178_G_A	tc	34.95065789	-0.331143197	0.012767484	-0.138963043	0.21244089	304	ENSG00000173110	HSPA6	0.065146088	0.172413793	rs368844	nonsynonymous	intron/coding	benign	1	NA
rs12590654	14:92938855_G_A	14:93118669_G_A	pfc	10.73717146	0.112247294	0.012824865	0.040551408	0.271173706	799	ENSG00000100599	RIN3	-0.020436148	-0.063093044	rs3742716	synonymous	coding/threeUTR/promoter	NA	1	NA
rs1859788	7:99971834_A_G	7:100175473_T_C	hcn	53.93655589	0.048276819	0.012913416	0.052537367	0.002539753	662	ENSG00000274272/ENSG00000077454	LRCH4	0.727118402	0.134199134	rs909152	synonymous	promoter/coding/fiveUTR	NA	1	NA
rs4147929	19:1063443_A_G	19:722528_C_T	pfc	10.87244898	0.152351588	0.012938622	-0.129448908	0.003888329	784	ENSG00000099864	PALM	0.007243612	-0.125549416	rs72980209	NA	intron/promoter	NA	1	NA
rs4147929	19:1063443_A_G	19:1119019_C_T	pcc	20.08433735	-0.120515566	0.013155989	0.108959184	0.000327515	498	ENSG00000064932	SBNO2	0.024908976	-0.265822785	rs2074920	synonymous	coding	NA	1	NA
rs3740688	11:47380340_G_T	11:47290967_T_A	pcc	7.64940239	-0.119718154	0.01318945	-0.245940647	0.048088787	502	ENSG00000110514	MADD	0.147433351	0.818181818	rs116869426	NA	intron/fiveUTR/promoter	NA	1	NA
rs59735493	16:31133100_G_A	16:30770950_T_C	pfc	8.86453202	-0.131289199	0.013204017	0.019409035	0.634654894	812	ENSG00000156873/ENSG00000196118	PHKG2/CCDC189	-0.161967393	-0.526396805	rs62622830	nonsynonymous	intron/threeUTR/promoter/coding	NA	1	NA
rs59735493	16:31133100_G_A	16:31372290_T_C	pfc	4.6908867	-0.177279058	0.013305866	0.29170202	3.89E-09	812	ENSG00000140678	ITGAX	-0.259903611	-0.456761077	rs11150617	NA	NA	NA	1	NA
rs59735493	16:31133100_G_A	16:30886643_T_C	pfc	2.276166456	0.178127957	0.01338644	-0.268364466	7.16E-06	793	ENSG00000260083/ENSG00000265991	NA	-0.491548087	-0.719806237	rs897984	NA	intron/promoter	NA	1	NA
rs1859788	7:99971834_A_G	7:99817391_A_G	pfc	17.23037323	-0.150658847	0.013412158	-0.119184094	0.009221879	777	ENSG00000066923/ENSG00000213413	STAG3/PVRIG	0.051538017	0.286932517	rs7782305	NA	intron/threeUTR/fiveUTR	NA	1	NA
rs59735493	16:31133100_G_A	16:31095251_G_C	pfc	19.86386139	-0.069613412	0.013425896	-0.0721055	0.002806603	808	ENSG00000167395/ENSG00000151006	ZNF646/PRSS53	0.700291717	0.952389591	rs11864839	NA	threeUTR	NA	1	NA
rs73223431	8:27219987_C_T	8:27315900_A_G	tc	537.1677632	-0.066919766	0.013524968	-0.046357782	0.006938592	304	ENSG00000120899	PTK2B	0.255516469	0.806451613	rs1879181	synonymous	coding	NA	1	NA
rs1859788	7:99971834_A_G	7:99704827_A_G	tc	263.5	0.056099291	0.013593458	-0.038651695	0.010707494	304	ENSG00000221838/ENSG00000106290	AP4M1/TAF6	-0.353157241	-0.888888889	rs1050542	NA	threeUTR	NA	1	NA
rs1859788	7:99971834_A_G	7:99950408_A_G	pcc	11.64299803	0.117827156	0.01360643	0.195304022	1.96E-06	507	ENSG00000272752/ENSG00000121716/ENSG00000235333	PILRB/PVRIG2P	0.282116292	1	rs7795805	NA	intron/fiveUTR/promoter	NA	1	NA
rs3740688	11:47380340_G_T	11:46890197_G_A	hcn	226.4362319	0.040096451	0.013632815	0.059640411	0.000614115	690	ENSG00000134569	LRP4	0.250696497	0.441860465	rs2290883	synonymous	intron/coding	NA	1	NA
rs429358	19:45411941_T_C	19:44947184_C_T	tc	6.740131579	0.262872219	0.013768967	0.002056992	0.972922777	304	ENSG00000267188/ENSG00000278318	ZNF229	0.012319641	0.05	rs204547	NA	fiveUTR	NA	1	NA
rs4147929	19:1063443_A_G	19:1011338_C_T	hcn	8.013313609	0.15844458	0.013773038	0.027894524	0.574250955	676	ENSG00000182087	TMEM259	-0.01737725	0.032258065	rs34750262	NA	intron/promoter	NA	1	NA
rs4236673	8:27464929_A_G	8:27255146_G_A	hcn	108.6855895	0.054280285	0.013866236	0.08329485	2.63E-07	687	ENSG00000120899	PTK2B	0.135100482	0.107344633	rs1045511	synonymous	coding/promoter	NA	1	NA
rs12590654	14:92938855_G_A	14:92960172_G_A	hcn	11.74637681	0.089464129	0.013867276	-0.123236524	0.000349542	690	ENSG00000140090	SLC24A4	-0.7046781	-0.923728814	rs12888354	NA	threeUTR	NA	1	NA
rs7810606	7:143108158_T_C	7:142961130_C_G	tc	25.28618421	-0.159914842	0.013868745	0.052623622	0.577964648	304	ENSG00000197448	GSTK1	-0.02737101	0.5	rs17164171	NA	intron	NA	1	NA
rs113260531	17:5138980_G_A	17:4840868_G_A	pcc	171.8263359	-0.091734849	0.013915561	-0.055112211	0.036768859	524	ENSG00000108528	SLC25A11	0.053264742	0.076923077	rs1060431	NA	threeUTR	NA	1	NA
rs117618017	15:63569902_C_T	15:63364098_G_T	pcc	34.75347913	0.155952663	0.014024817	-1.072607167	9.00E-110	503	ENSG00000140416/ENSG00000259627	TPM1	-0.094219684	-0.583333333	rs7178040	NA	threeUTR/promoter	NA	1	NA
rs113260531	17:5138980_G_A	17:5112369_G_A	hcn	3.917378917	0.236419389	0.014116193	0.261732965	0.000189802	702	ENSG00000161929	SCIMP	0.016331536	0.12	rs71368536	NA	intron/threeUTR	NA	1	NA
rs3740688	11:47380340_G_T	11:47306585_G_A	pfc	68.45080946	-0.114888786	0.014179629	-0.106692992	0.003937939	803	ENSG00000110514	MADD	0.350836322	0.780413665	rs1051006	nonsynonymous	coding/promoter	benign	1	NA
rs4575098	1:161155392_G_A	1:161160872_T_C	pfc	17.04579208	-0.10369389	0.014285196	-0.058037082	0.158615615	808	ENSG00000158859	ADAMTS4	0.691699287	0.98876369	rs34884997	NA	threeUTR	NA	1	NA
rs28394864	17:47450775_G_A	17:46989154_A_G	pcc	8.087954111	0.120442535	0.014327682	0.01343141	0.749808765	523	ENSG00000159202	UBE2Z	-0.065439607	0.127516779	rs9894220	NA	intron	NA	1	NA
rs73223431	8:27219987_C_T	8:27402132_T_C	pcc	19.4410058	0.116693242	0.014337809	0.334235715	3.28E-21	517	ENSG00000120915	EPHX2	-0.020883781	0	rs1042064	NA	threeUTR	NA	1	NA
rs113260531	17:5138980_G_A	17:5436263_C_T	hcn	4.160228898	-0.223262225	0.014342215	-0.008061856	0.864181478	699	ENSG00000091592	NLRP1	-0.116221842	-0.2	rs2301582	nonsynonymous	coding	benign	1	NA
rs4147929	19:1063443_A_G	19:1481559_C_T	pfc	31.06861499	-0.131806241	0.014347845	0.106148732	4.26E-05	787	ENSG00000115257	PCSK4	-0.030744692	0.15845407	rs1047852	NA	threeUTR	NA	1	NA
rs3865444	19:51727962_C_A	19:51301395_C_T	hcn	25.58755427	0.078715588	0.014412929	0.010391447	0.694215265	691	ENSG00000167747	C19orf48	-0.060733233	-0.018181818	rs4801853	NA	NA	NA	1	NA
rs4147929	19:1063443_A_G	19:1388538_C_T	tc	772.4342105	-0.046911195	0.014438444	0.076017106	8.28E-18	304	ENSG00000115286	NDUFS7	-0.057770882	-0.105263158	rs1142530	nonsynonymous/synonymous	intron/coding/threeUTR	benign	1	NA
rs1859788	7:99971834_A_G	7:99818137_G_A	pcc	34.2688391	-0.076486579	0.014500069	-0.041880592	0.108752341	491	ENSG00000066923	STAG3	0.589267054	0.914893617	rs2906646	NA	intron/threeUTR	NA	1	NA
rs113260531	17:5138980_G_A	17:5425077_T_C	hcn	2.886039886	-0.245597997	0.014516632	0.074909707	0.174528098	702	ENSG00000091592	NLRP1	-0.099323649	-0.222222222	rs11651270	nonsynonymous	coding	benign	1	NA
rs4147929	19:1063443_A_G	19:1095336_C_T	tc	93.55263158	-0.097147195	0.014519847	0.051861887	0.016220154	304	ENSG00000099817	POLR2E	0.171860044	0.107142857	rs1046041	NA	fiveUTR/promoter	NA	1	NA
rs59735493	16:31133100_G_A	16:31075175_G_A	pfc	15.85143571	-0.079303634	0.014580286	0.095883931	9.01E-05	801	ENSG00000167394	ZNF668	-0.434806297	-0.780798384	rs2303223	synonymous	intron/promoter/coding	NA	1	NA
rs3740688	11:47380340_G_T	11:46898771_T_C	hcn	239.1936937	0.04593882	0.014587254	-0.10294499	8.11E-11	666	ENSG00000134569	LRP4	0.040801526	0.020408163	rs6485702	nonsynonymous	coding	possibly damaging/benign	1	NA
rs28394864	17:47450775_G_A	17:47448172_T_C	hcn	3.094285714	-0.142280078	0.014619548	0.160149308	0.002413343	700	ENSG00000262039	NA	-0.586304657	-0.990521327	rs11655704	NA	promoter	NA	1	NA
rs59735493	16:31133100_G_A	16:31121793_G_A	hcn	49.79796512	0.043622463	0.014687448	-0.03385572	0.030852342	688	ENSG00000103507	BCKDK	-0.497940249	-1	rs14235	synonymous	coding/promoter	NA	1	NA
rs113260531	17:5138980_G_A	17:4642787_C_A	pcc	36.08266129	0.137427474	0.014715607	-0.223721562	2.10E-17	496	ENSG00000161921	CXCL16	-0.091755167	-0.333333333	rs2304970	NA	promoter/fiveUTR	NA	1	NA
rs867611	11:85776544_G_A	11:85692181_A_C	tc	399.6973684	0.037620428	0.014728111	0.046996429	5.48E-06	304	ENSG00000073921	PICALM	0.16940416	0.568181818	rs694353	synonymous/nonsynonymous	coding/threeUTR	NA	1	NA
rs4147929	19:1063443_A_G	19:1053524_C_G	pfc	18.5140665	-0.157958999	0.01473273	-0.018862199	0.640056077	782	ENSG00000064687	ABCA7	0.192170541	0.924356353	rs3752241	synonymous	coding/promoter	NA	1	NA
rs4236673	8:27464929_A_G	8:27143174_T_A	hcn	14.31988473	-0.077406014	0.014732965	0.216285554	4.75E-14	694	ENSG00000104228	TRIM35	-0.07759784	-0.329032258	rs10098291	NA	threeUTR	NA	1	NA
rs28394864	17:47450775_G_A	17:47591270_C_A	pfc	5.330379747	0.148485942	0.014779775	-0.247666256	1.13E-06	790	ENSG00000064300	NGFR	-0.112240327	-0.211148213	rs1804011	NA	intron/threeUTR	NA	1	NA
rs73223431	8:27219987_C_T	8:27308585_A_C	tc	358.8618421	-0.048911439	0.014835015	0.114220902	1.67E-16	304	ENSG00000120899	PTK2B	-0.200067729	-0.5	rs751019	nonsynonymous	coding/promoter	benign	1	NA
rs10933431	2:233981912_G_C	2:234115629_C_T	pfc	17.68393782	0.114233524	0.01490359	0.084523834	0.012453975	772	ENSG00000168918	INPP5D	-0.071127663	0.088893248	rs1057258	NA	threeUTR	NA	1	NA
rs117618017	15:63569902_C_T	15:63433766_G_A	pcc	17.07707911	0.117458575	0.014925083	0.080054024	0.008899225	493	ENSG00000103642	LACTB	0.234597886	0.684210526	rs2729835	nonsynonymous	intron/coding	benign	1	NA
rs1859788	7:99971834_A_G	7:99954457_G_T	tc	95.52960526	-0.100795716	0.014973495	-0.16183626	1.30E-07	304	ENSG00000272752/ENSG00000121716	PILRB	0.304820746	1	rs41280971	synonymous	fiveUTR/coding/promoter	NA	1	NA
rs17125924	14:53391680_A_G	14:53619463_G_A	hcn	3.355457227	-0.277502897	0.015039258	-0.779059497	3.47E-53	678	ENSG00000100523	DDHD1	0.148901324	0.555555556	rs2358188	synonymous	promoter/coding	NA	1	NA
rs2074612	5:139714690_T_C	5:139624870_A_G	pfc	221.4956413	0.048913689	0.015075608	-0.035356438	0.030538266	803	ENSG00000113068	PFDN1	-0.511994141	-0.961445397	rs7203	NA	intron/threeUTR	NA	1	NA
rs1859788	7:99971834_A_G	7:100171788_C_A	tc	46.53618421	0.198262015	0.015092789	0.371265548	9.93E-07	304	ENSG00000274272/ENSG00000077454	LRCH4	0.180320327	0.666666667	rs73711136	NA	promoter/threeUTR	NA	1	NA
rs28394864	17:47450775_G_A	17:47591464_T_C	pfc	6.852579853	0.168250433	0.015093286	0.118531385	0.102621122	814	ENSG00000064300	NGFR	-0.06750142	0.3573211	rs7224806	NA	intron/threeUTR	NA	1	NA
rs4147929	19:1063443_A_G	19:1047161_A_G	pcc	7.556435644	-0.138246837	0.015371057	-0.27189522	5.96E-12	505	ENSG00000064687	ABCA7	0.206338668	0.452380952	rs3752237	synonymous	coding	NA	1	NA
rs59735493	16:31133100_G_A	16:31137712_C_T	pcc	5.729885057	0.143725729	0.015410068	-0.145053868	0.002577199	522	ENSG00000103510	KAT8	-0.49325076	-1	rs889548	NA	intron/promoter	NA	1	NA
rs4575098	1:161155392_G_A	1:161496134_C_G	tc	56.44078947	-0.284711928	0.015443915	0.103093843	0.291256212	304	ENSG00000173110	HSPA6	0.061421869	0.103448276	rs753856	nonsynonymous	intron/coding	benign	1	NA
rs4575098	1:161155392_G_A	1:161014727_A_G	tc	2.069078947	0.338799024	0.015457109	0.382375692	0.000565114	304	ENSG00000158773	USF1	0.182442864	0.490909091	rs2516837	NA	intron/fiveUTR/promoter	NA	1	NA
rs2081545	11:59958380_C_A	11:60162000_G_A	tc	15.14802632	0.372169808	0.015473157	-0.308417625	0.081426708	304	ENSG00000166927	MS4A7	-0.070742756	-0.4	rs140975197	NA	intron/threeUTR/promoter	NA	1	NA
rs117618017	15:63569902_C_T	15:63340607_T_C	pfc	27.34664948	-0.191731149	0.015475507	0.239881366	4.35E-10	776	ENSG00000259498	NA	-0.091243966	-0.524527568	rs4075047	NA	intron/promoter	NA	1	NA
rs4236673	8:27464929_A_G	8:27491654_C_G	tc	58.93421053	0.11041215	0.015491166	-0.203288993	2.92E-11	304	ENSG00000168077	SCARA3	-0.261851736	-0.682539683	rs472707	NA	fiveUTR	NA	1	NA
rs429358	19:45411941_T_C	19:44930803_C_T	pcc	5.812749004	0.199631448	0.015564948	0.125720328	0.021253164	502	ENSG00000278318	ZNF229	-0.018591526	-0.05	rs2734454	NA	threeUTR	NA	1	NA
rs117618017	15:63569902_C_T	15:63569902_C_T	pfc	11.22293814	0.108284539	0.015576138	0.108284539	0.015576138	776	ENSG00000138613	APH1B	1	1	rs117618017	nonsynonymous	intron/coding/promoter	NA	1	NA
rs190982	5:88223420_G_A	5:87705929_A_C	pfc	44.84223602	-0.079241829	0.015637398	0.223848669	4.14E-24	805	ENSG00000247828	NA	-0.070046566	-0.380923926	rs3733809	NA	intron	NA	1	NA
rs113260531	17:5138980_G_A	17:4724942_A_G	pfc	8.212658228	0.19758965	0.015730251	-0.095309181	0.025069852	790	ENSG00000129219	PLD2	0.096630079	0.072619048	rs4790234	NA	intron/promoter	NA	1	NA
rs59685680	15:51001534_T_G	15:50731213_G_C	pcc	44.80534351	0.061056816	0.015824219	-0.134589039	3.77E-09	524	ENSG00000138592	USP8	-0.142914781	-0.921568627	rs11632697	NA	intron/fiveUTR/promoter	NA	1	NA
rs3740688	11:47380340_G_T	11:46898771_T_C	pfc	54.38242894	0.104761882	0.015943837	-0.03142943	0.261887748	774	ENSG00000134569	LRP4	0.001927022	0.034783336	rs6485702	nonsynonymous	coding	possibly damaging/benign	1	NA
rs73223431	8:27219987_C_T	8:27315876_A_G	pfc	368.5465839	0.051509386	0.015956655	0.061325917	0.000431808	805	ENSG00000120899	PTK2B	0.238295197	0.904509297	rs1879182	synonymous	coding	NA	1	NA
rs867611	11:85776544_G_A	11:85374025_A_G	pcc	21.91187739	-0.106070038	0.016055867	0.170285102	2.91E-05	522	ENSG00000137504	CREBZF	-0.162239909	-0.533333333	rs7119617	NA	intron/threeUTR	NA	1	NA
rs113260531	17:5138980_G_A	17:4891687_C_T	pfc	9.307503075	0.132765771	0.016168084	0.169717935	0.00017073	813	ENSG00000196388	INCA1	0.524785382	0.74699273	rs72838317	NA	intron/promoter/threeUTR	NA	1	NA
rs12590654	14:92938855_G_A	14:92588219_G_A	pcc	17.75722543	-0.106081145	0.016271568	-0.687025322	4.55E-103	519	ENSG00000183648	NDUFB1	-0.074518655	0.188679245	rs7148709	NA	promoter/fiveUTR	NA	1	NA
rs2074612	5:139714690_T_C	5:139482975_G_T	hcn	3.054131054	0.146959686	0.016319901	-0.06349683	0.316835009	702	ENSG00000245146	NA	-0.177965552	-0.565217391	rs77649854	NA	NA	NA	1	NA
rs6733839	2:127892810_C_T	2:127782656_C_G	pcc	3.453831041	-0.169159003	0.016326562	-0.271590245	0.000126119	509	ENSG00000260634	NA	0.350322583	0.684210526	rs72843886	NA	intron/promoter/intergenic	NA	1	NA
rs73223431	8:27219987_C_T	8:27317987_A_G	pfc	6.772447724	-0.121724754	0.016370677	0.163127711	2.87E-05	813	ENSG00000120903	CHRNA2	-0.192203861	-0.486616335	rs1560344	NA	threeUTR	NA	1	NA
rs59735493	16:31133100_G_A	16:31044897_G_A	hcn	2.371959943	-0.160617975	0.016419694	-0.251806232	2.03E-05	699	ENSG00000103496	STX4	0.674720116	0.944700461	rs12445650	NA	intron/promoter/fiveUTR	NA	1	NA
rs1859788	7:99971834_A_G	7:99818137_G_A	tc	32.15789474	-0.089997549	0.016423063	-0.04738414	0.140395254	304	ENSG00000066923	STAG3	0.548559838	0.934782609	rs2906646	NA	intron/threeUTR	NA	1	NA
rs12590654	14:92938855_G_A	14:92525617_T_C	pcc	8.251908397	-0.141541677	0.016462997	-0.114918174	0.052837535	524	ENSG00000066427	ATXN3	0.078756066	0.074074074	rs9652396	NA	promoter/threeUTR	NA	1	NA
rs3865444	19:51727962_C_A	19:51487175_T_G	pcc	12.48902196	0.160185428	0.016466031	0.01413948	0.835539974	501	ENSG00000169035	KLK7	0.028761635	0.0625	rs1624358	NA	intron/promoter/fiveUTR	NA	1	NA
rs113260531	17:5138980_G_A	17:4704678_G_A	pfc	15.62326169	0.228102426	0.016514823	-2.291659092	2.32E-106	791	ENSG00000262165	C17orf114	-0.060413426	-0.375	rs11654690	nonsynonymous	coding/intergenic	NA	1	NA
rs2074612	5:139714690_T_C	5:140256920_G_C	pcc	6.749525617	0.127469872	0.016538968	0.123638217	0.13040294	527	ENSG00000251664	PCDHA12	0.118255796	0.166666667	rs115718636	synonymous	intron/coding/promoter	NA	1	NA
rs59685680	15:51001534_T_G	15:51294995_G_A	pfc	3.450617284	-0.189773575	0.016552548	-0.10307067	0.049404007	810	ENSG00000081014	AP4E1	0.29048007	0.690745884	rs3743045	NA	threeUTR	NA	1	NA
rs6733839	2:127892810_C_T	2:127826533_A_G	pfc	346.9560155	0.049761477	0.016608029	0.054144231	0.001770581	773	ENSG00000136717	BIN1	0.491615789	0.806388555	rs1060743	synonymous	coding	NA	1	NA
rs2081545	11:59958380_C_A	11:59940599_T_A	hcn	36.08504399	-0.052247416	0.016622636	-0.035471286	0.092089588	682	ENSG00000110077	MS4A6A	0.8885059	0.986531987	rs7232	nonsynonymous	coding/threeUTR	benign	1	NA
rs59735493	16:31133100_G_A	16:31470540_T_C	pcc	30.57142857	0.060162947	0.016640681	0.055276315	0.013489093	497	ENSG00000260267/ENSG00000140691	ARMC5	-0.098485406	0.071428571	rs3813002	NA	intron/fiveUTR/promoter	NA	1	NA
rs442495	15:59022615_T_C	15:58880051_C_A	pcc	6.369024857	-0.156591049	0.016643245	-0.252846069	0.000516625	523	ENSG00000259250	NA	0.511303545	0.961165049	rs8033565	NA	intergenic	NA	1	NA
rs3865444	19:51727962_C_A	19:51297826_C_A	tc	2.026315789	0.332570336	0.016703611	0.321914202	0.007198788	304	ENSG00000142513	ACP4	0.025038684	0.228070175	rs55735528	nonsynonymous	coding/promoter	benign	1	NA
rs113260531	17:5138980_G_A	17:4891092_G_A	pfc	4.474722565	0.185868492	0.01671052	0.162531015	0.010495206	811	ENSG00000262227	NA	0.534416775	0.752684098	rs76016560	NA	promoter/intergenic	NA	1	NA
rs113260531	17:5138980_G_A	17:5328748_T_C	hcn	2.60944206	0.229092616	0.016715028	0.221828334	0.000336727	699	ENSG00000263272	NA	0.207875094	0.473684211	rs8067894	NA	intron	NA	1	NA
rs73223431	8:27219987_C_T	8:27402074_A_G	pcc	24.35009671	0.102150162	0.016746175	0.227551983	3.94E-12	517	ENSG00000120915	EPHX2	-0.021745212	0.057142857	rs1042032	NA	threeUTR	NA	1	NA
rs4575098	1:161155392_G_A	1:160966599_T_C	hcn	12.55507246	-0.102487497	0.016751932	0.019032874	0.552925245	690	ENSG00000158769	F11R	-0.088016362	-0.134615385	rs41267951	NA	threeUTR	NA	1	NA
rs3865444	19:51727962_C_A	19:51954592_C_T	tc	22.125	-0.134281515	0.016817936	-0.174186565	9.93E-05	304	ENSG00000105366	SIGLEC8	-0.006184972	0.071428571	rs36490	NA	intron/threeUTR	NA	1	NA
rs6014724	20:54998544_A_G	20:55088404_A_G	pcc	219.9760956	-0.069594983	0.016823577	0.066813605	0.000770995	502	ENSG00000022277	RTF2	-0.484003305	-0.838709677	rs1059768	nonsynonymous	intron/coding/promoter	benign	1	NA
rs117618017	15:63569902_C_T	15:63445872_C_T	pfc	10.98339719	0.197933783	0.016836099	-0.852827497	6.58E-37	783	ENSG00000185088	RPS27L	-0.108423426	-0.695857768	rs28542166	NA	intron/threeUTR	NA	1	NA
rs113260531	17:5138980_G_A	17:4718776_G_A	tc	46.11513158	0.12551686	0.01695961	0.038951179	0.276374228	304	ENSG00000129219	PLD2	-0.240064086	-0.5	rs1132448	synonymous	coding/threeUTR/promoter	NA	1	NA
rs442495	15:59022615_T_C	15:58902769_A_C	hcn	3.998575499	-0.142479812	0.0169654	-0.115764433	0.035457224	702	ENSG00000137845	ADAM10	0.398543691	0.746835443	rs12439189	NA	intron	NA	1	NA
rs59735493	16:31133100_G_A	16:31193942_C_A	hcn	374.9344023	0.033504127	0.016977825	0.053854621	0.001038987	686	ENSG00000089280/ENSG00000260304	FUS	0.359811921	0.619631902	rs741810	synonymous	coding/promoter	NA	1	NA
rs3865444	19:51727962_C_A	19:52095577_A_G	pfc	10.17707006	0.094641213	0.017014512	0.090238087	0.018258388	785	ENSG00000105497	ZNF175	-0.026039013	-0.063287739	rs7259469	NA	threeUTR	NA	1	NA
rs59735493	16:31133100_G_A	16:30914626_T_C	hcn	15.29088278	-0.076929463	0.017021571	0.079794194	0.003501371	691	ENSG00000150281	CTF1	-0.536541993	-0.825136612	rs1046276	NA	threeUTR	NA	1	NA
rs113260531	17:5138980_G_A	17:4800304_G_A	tc	19.5	-0.253012554	0.017056681	0.475190092	1.96E-26	304	ENSG00000141503	MINK1	-0.109536444	-0.454545455	rs2302316	NA	threeUTR	NA	1	NA
rs1859788	7:99971834_A_G	7:99768957_C_T	hcn	4.007374631	0.153044702	0.017129946	-0.098489288	0.096501986	678	ENSG00000213420	GPC2	0.122683046	0.574468085	rs75779608	synonymous	coding	NA	1	NA
rs113260531	17:5138980_G_A	17:5288073_A_G	pfc	61.32035176	-0.091194551	0.017141801	-0.072717633	0.000538295	796	ENSG00000029725	RABEP1	0.410325761	0.864253394	rs1806219	NA	threeUTR	NA	1	NA
rs17125924	14:53391680_A_G	14:53619463_G_A	pcc	4.410609037	-0.287872376	0.017186282	-0.699300097	1.66E-37	509	ENSG00000100523	DDHD1	0.157664924	0.846153846	rs2358188	synonymous	promoter/coding	NA	1	NA
rs11257238	10:11717397_T_C	10:11962888_C_A	pcc	51.06560636	-0.066874547	0.01721656	-0.228011649	3.62E-14	503	ENSG00000151461	UPF2	0.10133808	0.11627907	rs41291277	NA	threeUTR	NA	1	NA
rs2093760	1:207786828_A_G	1:207510596_G_A	tc	3.700657895	-0.384223475	0.017243576	0.187652266	0.096181273	304	ENSG00000196352	CD55	-0.099210891	-0.743589744	rs10746463	nonsynonymous	intron/coding	NA	1	NA
rs4575098	1:161155392_G_A	1:161160872_T_C	tc	66.44078947	0.070950288	0.017356132	0.067166381	0.019360816	304	ENSG00000158859	ADAMTS4	0.671561448	1	rs34884997	NA	threeUTR	NA	1	NA
rs6931277	6:32583357_A_T	6:32948426_C_T	tc	696.9671053	0.044590487	0.017386905	0.028988767	0.038647352	304	ENSG00000204256	BRD2	0.137091049	0.5	rs2071876	synonymous/nonsynonymous	coding/threeUTR	NA	1	NA
rs3865444	19:51727962_C_A	19:51297825_G_A	tc	2.029605263	0.330350737	0.017557753	0.319560852	0.007681429	304	ENSG00000142513	ACP4	0.025038684	0.228070175	rs55716643	nonsynonymous	coding/promoter	benign	1	NA
rs4575098	1:161155392_G_A	1:161496134_C_G	hcn	45.84319527	-0.138028249	0.017667253	0.097903446	0.081516313	676	ENSG00000173110	HSPA6	-0.008320125	-0.169230769	rs753856	nonsynonymous	intron/coding	benign	1	NA
rs442495	15:59022615_T_C	15:58880051_C_A	tc	20.92434211	-0.125693619	0.017696799	-0.050961145	0.316819254	304	ENSG00000259250	NA	0.494372062	0.970149254	rs8033565	NA	intergenic	NA	1	NA
rs59735493	16:31133100_G_A	16:31343235_T_C	hcn	12.72206304	0.115232013	0.017759498	-0.342367812	3.88E-17	698	ENSG00000169896	ITGAM	-0.099048797	-0.308641975	rs58200984	NA	threeUTR	NA	1	NA
rs1859788	7:99971834_A_G	7:99668107_G_T	hcn	22.43862275	0.064601484	0.017768296	0.069295133	0.002317	668	ENSG00000166526	ZNF3	0.215646606	0.658536585	rs6592	NA	threeUTR	NA	1	NA
rs28394864	17:47450775_G_A	17:47300823_G_A	hcn	3.365217391	-0.14985926	0.017796888	0.407682448	2.11E-12	690	ENSG00000173868	PHOSPHO1	-0.254053236	-0.741935484	rs2293218	NA	threeUTR	NA	1	NA
rs73223431	8:27219987_C_T	8:27317762_G_A	tc	16.99342105	-0.161730413	0.017813598	0.200091672	0.000107209	304	ENSG00000120903	CHRNA2	-0.349714797	-0.731343284	rs2280376	NA	threeUTR	NA	1	NA
rs113260531	17:5138980_G_A	17:5356913_C_T	pfc	9.459627329	-0.2129484	0.017902011	0.087406429	0.085948788	805	ENSG00000005100	DHX33	-0.069786773	-0.285889915	rs16954697	synonymous/nonsynonymous	coding/threeUTR	NA	1	NA
rs2074612	5:139714690_T_C	5:139422232_G_A	hcn	24.22714286	-0.071850112	0.018033035	-0.021841521	0.597004871	700	ENSG00000158458	NRG2	0.145183179	0.476190476	rs144634106	synonymous	coding	NA	1	NA
rs2074612	5:139714690_T_C	5:140347398_C_T	hcn	50.93063584	-0.054053578	0.018048312	-0.071372744	0.002105636	692	ENSG00000243232	PCDHAC2	0.138274284	0.037974684	rs12153295	synonymous	intron/coding/promoter	NA	1	NA
rs2718058	7:37841534_A_G	7:37946540_C_A	hcn	3.347578348	-0.188409313	0.018115617	-0.518192494	4.49E-11	702	ENSG00000106483	SFRP4	0.137034571	0.476635514	rs1052974	NA	intron/threeUTR	NA	1	NA
rs10933431	2:233981912_G_C	2:234160345_T_G	tc	11.99671053	0.167506833	0.018161899	-0.082368797	0.085227781	304	ENSG00000085978	ATG16L1	0.101243754	-0.018181818	rs2289477	NA	fiveUTR/promoter	NA	1	NA
rs4575098	1:161155392_G_A	1:161136343_C_G	pfc	31.37607891	-0.085810667	0.018225464	-0.102161521	0.008706057	811	ENSG00000143224	PPOX	0.480062594	0.95389821	rs72714915	NA	intron/fiveUTR/promoter	NA	1	NA
rs2718058	7:37841534_A_G	7:37990917_A_G	hcn	50.18857143	-0.089411667	0.018244427	0.115436876	0.013867826	700	ENSG00000086289	EPDR1	-0.104627547	-0.720930233	rs2722278	NA	threeUTR	NA	1	NA
rs429358	19:45411941_T_C	19:45382034_A_G	pcc	18.73170732	-0.124285061	0.018317027	0.108087769	0.000457327	492	ENSG00000130202	NECTIN2	-0.195343078	-0.623188406	rs6859	NA	threeUTR	NA	1	NA
rs2074612	5:139714690_T_C	5:140057535_G_A	tc	308.7335526	-0.070973482	0.018342017	-0.119172337	1.39E-07	304	ENSG00000170445	HARS1	0.065316727	0.578947368	rs2230361	synonymous	intron/coding/threeUTR	NA	1	NA
rs6733839	2:127892810_C_T	2:127812274_C_T	pcc	35.2749004	0.105467653	0.01834867	-0.056222946	0.185381236	502	ENSG00000136717	BIN1	-0.197929025	-0.754385965	rs75131076	NA	intron	NA	1	NA
rs3740688	11:47380340_G_T	11:47182926_G_A	pcc	93.03187251	0.096471205	0.018371469	0.530140215	1.21E-84	502	ENSG00000149179	C11orf49	0.19657216	0.206896552	rs3740694	NA	threeUTR	NA	1	NA
rs28394864	17:47450775_G_A	17:47301268_T_A	pcc	12.26346154	0.112441558	0.018386453	-0.020777664	0.63086468	520	ENSG00000173868	PHOSPHO1	-0.322403875	-0.747747748	rs9889994	NA	threeUTR	NA	1	NA
rs4147929	19:1063443_A_G	19:582775_A_G	hcn	1974.53566	-0.05608043	0.018411113	0.049312171	0.013178192	659	ENSG00000172270	BSG	0.007224163	0.039215686	rs8637	NA	threeUTR	NA	1	NA
rs429358	19:45411941_T_C	19:45649386_A_G	pcc	2.749019608	0.242433379	0.018412257	-0.049156745	0.446957618	510	ENSG00000104866	PPP1R37	-0.031979849	-0.03125	rs968445	NA	intron	NA	1	NA
rs4236673	8:27464929_A_G	8:27529987_T_C	pcc	150.6054159	-0.056696277	0.018487509	0.055067353	0.009187133	517	ENSG00000168077	SCARA3	-0.066704624	-0.34939759	rs518732	NA	threeUTR	NA	1	NA
rs867611	11:85776544_G_A	11:86037696_T_A	pfc	3.986503067	0.159823991	0.018516097	-0.853903188	1.22E-46	815	ENSG00000149196	HIKESHI	-0.042657417	-0.172249228	rs12295985	NA	intron/threeUTR	NA	1	NA
rs4147929	19:1063443_A_G	19:810573_C_A	tc	86.26973684	0.180402254	0.018550956	-0.15470319	0.010870774	304	ENSG00000011304	PTBP1	-0.018025909	-0.333333333	rs11549883	synonymous	coding/threeUTR	NA	1	NA
rs59735493	16:31133100_G_A	16:31075175_G_A	pcc	19.68400771	-0.074600142	0.018602943	0.111993096	6.03E-06	519	ENSG00000167394	ZNF668	-0.444115983	-0.811320755	rs2303223	synonymous	intron/promoter/coding	NA	1	NA
rs59735493	16:31133100_G_A	16:31132250_A_G	hcn	23.92162554	-0.053093884	0.018609479	-0.053093884	0.018609479	689	ENSG00000103510	KAT8	1	1	rs11865499	NA	intron/promoter	NA	1	NA
rs59685680	15:51001534_T_G	15:50782703_A_G	hcn	53.87338129	0.056101038	0.018618377	-0.192299617	5.55E-23	695	ENSG00000138592	USP8	-0.198989632	-0.929824561	rs11638390	nonsynonymous	coding	benign	1	NA
rs4147929	19:1063443_A_G	19:880066_G_A	pcc	78.4048583	0.067639335	0.018729678	-0.001649824	0.949489833	494	ENSG00000175221	MED16	0.029538536	0	rs34799086	synonymous/nonsynonymous	intron/coding	NA	1	NA
rs28394864	17:47450775_G_A	17:47372328_A_C	tc	22.34210526	-0.166507248	0.018739547	-0.023657397	0.740935327	304	ENSG00000198740	ZNF652	-0.267044308	-1	rs77338752	NA	threeUTR	NA	1	NA
rs429358	19:45411941_T_C	19:45912406_G_A	hcn	44.45142003	0.067019917	0.018792667	0.04861898	0.026912009	669	ENSG00000117877/ENSG00000012061	POLR1G/ERCC1	-0.033756449	-0.117647059	rs2336219	nonsynonymous	coding/threeUTR	benign	1	NA
rs113260531	17:5138980_G_A	17:4999207_G_T	tc	24.08223684	0.135563018	0.018826796	0.106397687	0.045021884	304	ENSG00000180787	ZFP3	0.699314019	1	rs1047966	NA	threeUTR	NA	1	NA
rs429358	19:45411941_T_C	19:45650253_A_G	pcc	58.87	-0.093438882	0.018833687	0.223344273	2.64E-25	500	ENSG00000104866	PPP1R37	0.030270373	0.178571429	rs28683101	NA	intron/threeUTR	NA	1	NA
rs59685680	15:51001534_T_G	15:51296015_G_A	pcc	6.975332068	0.141833026	0.018856636	-0.058458326	0.247918639	527	ENSG00000081014	AP4E1	-0.152446735	-0.736842105	rs2619685	NA	threeUTR	NA	1	NA
rs12590654	14:92938855_G_A	14:92530551_G_T	pcc	40.41040462	-0.067595752	0.018874736	-0.136105806	5.66E-06	519	ENSG00000066427	ATXN3	0.079595168	0.056603774	rs10151135	NA	threeUTR	NA	1	NA
rs73223431	8:27219987_C_T	8:27396523_T_C	tc	3.230263158	0.248365871	0.018907386	0.283688749	0.002588738	304	ENSG00000120915	EPHX2	0.164663719	0.551020408	rs729609	NA	NA	NA	1	NA
rs9381563	6:47432637_C_T	6:47594722_G_A	hcn	10.07391304	-0.095240133	0.018952692	-0.073033784	0.037360934	690	ENSG00000198087	CD2AP	0.381243025	0.910447761	rs719856	NA	threeUTR	NA	1	NA
rs113260531	17:5138980_G_A	17:4801970_G_A	pcc	2.901515152	0.273320549	0.019158811	-0.352484041	0.000382308	528	ENSG00000108556	CHRNE	0.006071351	-0.391304348	rs12940036	NA	promoter/threeUTR	NA	1	NA
rs59685680	15:51001534_T_G	15:51296407_T_C	hcn	8.058823529	0.101596654	0.019169759	0.050777721	0.106928418	697	ENSG00000081014	AP4E1	0.29779679	0.673913043	rs714784	NA	threeUTR	NA	1	NA
rs59735493	16:31133100_G_A	16:31085470_T_C	hcn	14.85486212	-0.069222007	0.019276313	0.049786982	0.044377235	689	ENSG00000167394	ZNF668	-0.425735626	-0.8	rs2303222	NA	promoter/fiveUTR	NA	1	NA
rs113260531	17:5138980_G_A	17:4875566_T_C	pcc	166.0542636	-0.073915672	0.019365031	0.035311222	0.045803039	516	ENSG00000108509	CAMTA2	-0.261770554	-0.481481481	rs238230	synonymous	promoter/threeUTR/coding	NA	1	NA
rs867611	11:85776544_G_A	11:85435730_C_T	hcn	2.933717579	-0.160386906	0.019503264	-0.243674199	3.32E-05	694	ENSG00000137501	SYTL2	0.07724515	0.163120567	rs550404	synonymous	intron/coding/promoter	NA	1	NA
rs73223431	8:27219987_C_T	8:27454686_T_C	pfc	9.20295203	-0.129804193	0.019515429	-0.002636691	0.976255675	813	ENSG00000120885	CLU	-0.041414398	-0.167240309	rs9331949	NA	threeUTR	NA	1	NA
rs4147929	19:1063443_A_G	19:640863_C_T	hcn	2.143070045	-0.205446532	0.019532553	-0.032260439	0.589333314	671	ENSG00000070388	FGF22	-0.01965721	-0.031578947	rs4517908	NA	intron	NA	1	NA
rs3865444	19:51727962_C_A	19:51738917_G_A	pfc	2.618686869	-0.162634837	0.019564085	-0.16426227	0.018404664	792	ENSG00000105383	CD33	0.724367956	1	rs35112940	nonsynonymous	coding	possibly damaging	1	NA
rs11218343	11:121435587_T_C	11:121502745_C_G	pcc	153.7747573	-0.103840308	0.019581681	0.039529681	0.03236766	515	ENSG00000137642	SORL1	-0.183717766	-0.846153846	rs1131497	NA	threeUTR	NA	1	NA
rs4147929	19:1063443_A_G	19:990702_C_T	tc	17.98026316	0.17538422	0.019590462	0.09579115	0.048421089	304	ENSG00000065268	WDR18	0.066568995	0	rs10854001	NA	intron/promoter	NA	1	NA
rs117618017	15:63569902_C_T	15:63445764_T_C	pfc	9.09346991	0.14336836	0.019774326	-0.361988696	5.13E-11	781	ENSG00000185088	RPS27L	-0.107283923	-0.695857768	rs28434769	NA	intron/threeUTR	NA	1	NA
rs867611	11:85776544_G_A	11:85430397_A_G	pfc	15.33125778	-0.113647358	0.019822064	-0.015353672	0.652928421	803	ENSG00000137501	SYTL2	-0.069738015	-0.213064675	rs678376	NA	intron/promoter/fiveUTR	NA	1	NA
rs113260531	17:5138980_G_A	17:5390998_T_C	tc	9.848684211	-0.224056967	0.019828177	0.077060849	0.1543545	304	ENSG00000167842	MIS12	0.20281109	0.485714286	rs6502863	NA	intron/fiveUTR/promoter	NA	1	NA
rs17125924	14:53391680_A_G	14:53194419_T_C	tc	198.4473684	0.073817955	0.019844388	0.029023902	0.033880124	304	ENSG00000100519	PSMC6	0.120851842	0.80952381	rs6696	NA	threeUTR	NA	1	NA
rs1859788	7:99971834_A_G	7:99500899_T_C	pfc	24.36964981	-0.068997211	0.019876066	0.126615095	5.06E-08	771	ENSG00000146833	TRIM4	-0.329777052	-0.556650246	rs2247762	nonsynonymous/synonymous	coding	NA	1	NA
rs117618017	15:63569902_C_T	15:63600524_C_T	hcn	31.0816944	0.098922182	0.019940053	-0.039286848	0.204116517	661	ENSG00000138613	APH1B	-0.136650437	-1	rs35902265	NA	threeUTR	NA	1	NA
rs4575098	1:161155392_G_A	1:161068240_G_A	hcn	25.60667634	0.064419478	0.020150213	0.090171282	5.14E-05	689	ENSG00000162755	KLHDC9	0.545200706	0.951219512	rs3813611	NA	intron/promoter/fiveUTR	NA	1	NA
rs17125924	14:53391680_A_G	14:53242849_C_T	pcc	20.66088632	-0.136075979	0.020158343	0.189682422	1.15E-12	519	ENSG00000100522	GNPNAT1	-0.144215458	-0.677419355	rs1140039	NA	intron/promoter/threeUTR	NA	1	NA
rs113260531	17:5138980_G_A	17:5144696_A_G	hcn	2.49002849	0.188227567	0.020166473	0.182262718	0.024199557	702	ENSG00000263164	NA	0.982167968	1	rs72479703	NA	intron/promoter	NA	1	NA
rs113260531	17:5138980_G_A	17:5083647_G_A	tc	26.17105263	-0.138188689	0.020270405	0.124248147	0.001539186	304	ENSG00000180626	ZNF594	-0.478408906	-0.87755102	rs9903699	NA	threeUTR	NA	1	NA
rs2074612	5:139714690_T_C	5:139712550_A_C	hcn	11.74384949	-0.071085738	0.020272459	-0.070139334	0.021659561	691	ENSG00000113070	HBEGF	0.988249518	1	rs7268	NA	threeUTR	NA	1	NA
rs190982	5:88223420_G_A	5:87731806_G_A	tc	6.483552632	0.195474951	0.020278247	-0.043242908	0.57835433	304	ENSG00000250156	NA	-0.114828586	-0.307692308	rs34634636	NA	intron	NA	1	NA
rs1859788	7:99971834_A_G	7:100411278_T_C	tc	18.57894737	-0.139830708	0.020336713	0.03678867	0.416146307	304	ENSG00000196411	EPHB4	-0.119884406	-0.583333333	rs314359	synonymous	coding/threeUTR/promoter	NA	1	NA
rs3740688	11:47380340_G_T	11:47431703_A_G	hcn	36.77633478	0.055732921	0.020347188	-0.116682835	1.70E-05	693	ENSG00000165915	SLC39A13	-0.330641298	-0.92	rs61897432	nonsynonymous	coding/promoter	benign	1	NA
rs4236673	8:27464929_A_G	8:27310546_A_G	tc	15.75328947	0.183976984	0.020401678	-0.349475815	5.12E-08	304	ENSG00000120899	PTK2B	-0.094919077	-0.235294118	rs3735758	NA	promoter	NA	1	NA
rs59735493	16:31133100_G_A	16:31088625_A_G	tc	17.94078947	0.128009064	0.02041116	-0.036405855	0.384827456	304	ENSG00000167395	ZNF646	-0.35719826	-0.936507937	rs749670	nonsynonymous	coding	benign	1	NA
rs3740688	11:47380340_G_T	11:47159053_G_A	pcc	3.207939509	0.165984116	0.020434227	0.378499705	1.16E-07	529	ENSG00000149179	C11orf49	0.247248024	0.536231884	rs4752965	NA	intron/threeUTR/promoter	NA	1	NA
rs4575098	1:161155392_G_A	1:161135421_C_T	pfc	100.7549505	-0.071952245	0.020454829	-0.065102089	0.024891381	808	ENSG00000143258	USP21	0.557890645	0.96269138	rs3402	NA	threeUTR/promoter	NA	1	NA
rs4236673	8:27464929_A_G	8:27099879_C_T	hcn	2.448717949	0.156672124	0.020585009	-0.231462736	6.07E-05	702	ENSG00000015592	STMN4	-0.065889631	-0.047058824	rs3739212	NA	intron	NA	1	NA
rs113260531	17:5138980_G_A	17:4796286_C_T	pcc	278.2411765	-0.037056594	0.020591101	0.015679249	0.30134445	510	ENSG00000141503	MINK1	0.213966482	0.172413793	rs11556635	nonsynonymous	coding/threeUTR/promoter	benign	1	NA
rs6733839	2:127892810_C_T	2:127782656_C_G	tc	4.361842105	-0.231270457	0.020605707	0.007273754	0.939099275	304	ENSG00000260634	NA	0.442746618	0.633333333	rs72843886	NA	intron/promoter/intergenic	NA	1	NA
rs429358	19:45411941_T_C	19:45543787_C_T	hcn	5.600890208	0.161773214	0.020671401	-0.079703308	0.051930455	674	ENSG00000104859	CLASRP	-0.046049285	-0.051282051	rs1560725	NA	intron	NA	1	NA
rs73223431	8:27219987_C_T	8:27402074_A_G	pfc	46.20577164	0.066788404	0.020916411	0.190671785	4.72E-22	797	ENSG00000120915	EPHX2	-0.015040322	0.104672424	rs1042032	NA	threeUTR	NA	1	NA
rs442495	15:59022615_T_C	15:59151916_C_G	pcc	52.08494208	-0.069196904	0.020934721	-0.08183192	0.003544735	518	ENSG00000128923	MINDY2	0.560686165	0.984	rs677933	NA	intron/threeUTR	NA	1	NA
rs11257238	10:11717397_T_C	10:12209752_T_C	tc	174.8486842	0.060640128	0.021077208	0.162968119	5.99E-22	304	ENSG00000165609	NUDT5	0.023042016	0.152542373	rs6686	synonymous	coding/threeUTR	NA	1	NA
rs3740688	11:47380340_G_T	11:47282024_C_T	hcn	19.34776335	-0.067234153	0.021100069	-0.160759391	3.80E-07	693	ENSG00000025434	NR1H3	0.33474254	0.8	rs2279238	synonymous/nonsynonymous	intron/coding/promoter	NA	1	NA
rs117618017	15:63569902_C_T	15:63600876_T_C	pcc	34.10843373	0.097887348	0.021135552	-0.065249412	0.054200155	498	ENSG00000138613	APH1B	-0.104516605	-0.92	rs10519204	NA	threeUTR	NA	1	NA
rs4147929	19:1063443_A_G	19:1224518_C_T	hcn	4.699558174	-0.162222215	0.021163845	-0.087528833	0.151549236	679	ENSG00000118046	STK11	-0.186622267	-0.164179104	rs34072429	NA	intron/threeUTR	NA	1	NA
rs4575098	1:161155392_G_A	1:161172233_C_A	pfc	213.6397516	-0.114309717	0.021219051	0.050566302	0.048184734	805	ENSG00000158864	NDUFS2	-0.17845977	-0.751060101	rs11538340	nonsynonymous	coding/promoter	benign	1	NA
rs6733839	2:127892810_C_T	2:127813957_G_T	hcn	54.26229508	0.06955492	0.02127314	-0.04835366	0.155227252	671	ENSG00000136717	BIN1	-0.121158336	-0.578947368	rs76606749	NA	intron/promoter	NA	1	NA
rs113260531	17:5138980_G_A	17:4836381_C_T	pfc	2.990159902	0.274568945	0.021322308	0.314670792	0.000464049	813	ENSG00000185245	GP1BA	0.020457691	0.135011442	rs6065	nonsynonymous	intron/coding	NA	1	NA
rs59735493	16:31133100_G_A	16:30930983_C_T	pfc	6.113022113	-0.114694245	0.021500787	0.096947511	0.020268283	814	ENSG00000260852	NA	-0.554278534	-0.817987855	rs9319588	NA	NA	NA	1	NA
rs113260531	17:5138980_G_A	17:5390087_G_A	pcc	2.756143667	0.268102524	0.021629277	-0.001125231	0.990708568	529	ENSG00000072849	DERL2	-0.132685231	-0.4	rs9906197	NA	intron/promoter	NA	1	NA
rs6014724	20:54998544_A_G	20:55033713_G_A	pcc	3.350980392	0.263672702	0.021644774	-0.009535751	0.873391325	510	ENSG00000087589	CASS4	-0.09302652	-0.736842105	rs3746626	synonymous	coding	NA	1	NA
rs3740688	11:47380340_G_T	11:47159053_G_A	hcn	2.498575499	0.160291992	0.021674652	0.41691766	7.62E-10	702	ENSG00000149179	C11orf49	0.242241087	0.510638298	rs4752965	NA	intron/threeUTR/promoter	NA	1	NA
rs4147929	19:1063443_A_G	19:649148_G_A	tc	4.513157895	-0.345072808	0.02168836	0.316033699	0.037910725	304	ENSG00000070423	RNF126	-0.036133751	0.25	rs55925830	NA	NA	NA	1	NA
rs1859788	7:99971834_A_G	7:100198386_C_T	pfc	5.365699874	0.126831204	0.021698338	-0.01068139	0.80927594	793	ENSG00000106336/ENSG00000224729	FBXO24	0.30331096	0.049595135	rs11768465	nonsynonymous	coding/threeUTR/promoter	NA	1	NA
rs59735493	16:31133100_G_A	16:31044683_A_G	pfc	3.293251534	-0.125835456	0.0217224	-0.070204031	0.136331237	815	ENSG00000103496	STX4	0.675414408	0.928717676	rs58726213	NA	intron/promoter	NA	1	NA
rs3740688	11:47380340_G_T	11:47603006_C_T	hcn	2.92022792	-0.154449661	0.021800786	-0.17667513	0.028272363	702	ENSG00000213619	NDUFS3	0.351451157	0.977272727	rs71475924	NA	intron/promoter	NA	1	NA
rs10933431	2:233981912_G_C	2:233660846_G_A	hcn	74.21771772	0.049654881	0.021801521	0.00995626	0.691412208	666	ENSG00000204120	GIGYF2	-0.057321434	-0.25	rs2305138	synonymous	coding	NA	1	NA
rs17125924	14:53391680_A_G	14:53348540_T_G	hcn	11.43021583	-0.162538335	0.022111506	0.251796451	4.40E-11	695	ENSG00000073712	FERMT2	-0.120548264	-1	rs62003529	nonsynonymous	intron/coding	NA	1	NA
rs1859788	7:99971834_A_G	7:99747378_G_T	tc	12.04934211	-0.143327767	0.022132759	0.253508323	1.51E-07	304	ENSG00000188186	LAMTOR4	-0.408463337	-0.837837838	rs7785392	NA	intron	NA	1	NA
rs10933431	2:233981912_G_C	2:233741256_G_C	tc	8.815789474	0.210701162	0.022197732	0.308369936	7.44E-05	304	ENSG00000182600	SNORC	-0.075904249	0.1	rs79707548	NA	promoter	NA	1	NA
rs3740688	11:47380340_G_T	11:47282024_C_T	tc	24.78618421	0.113754217	0.022212907	0.15063387	0.000435735	304	ENSG00000025434	NR1H3	0.375874458	0.823529412	rs2279238	synonymous/nonsynonymous	intron/coding/promoter	NA	1	NA
rs4147929	19:1063443_A_G	19:1225054_T_G	hcn	4.175516224	0.172669843	0.02229709	0.010364458	0.826647152	678	ENSG00000118046	STK11	-0.106793707	0.037735849	rs7253853	NA	intron/threeUTR	NA	1	NA
rs4147929	19:1063443_A_G	19:640878_C_A	hcn	2.230654762	-0.246253683	0.022347294	-0.18653361	0.192255521	672	ENSG00000070388	FGF22	-0.036953339	-0.166666667	rs11572857	NA	intron	NA	1	NA
rs12590654	14:92938855_G_A	14:92960172_G_A	pcc	26.25725338	0.068067699	0.022646201	-0.078825402	0.001852906	517	ENSG00000140090	SLC24A4	-0.696079684	-0.933333333	rs12888354	NA	threeUTR	NA	1	NA
rs4147929	19:1063443_A_G	19:1056492_G_C	tc	24.65460526	-0.101795157	0.022656181	-0.101392725	0.022673302	304	ENSG00000064687	ABCA7	0.981686994	1	rs3752246	nonsynonymous	coding/threeUTR/promoter	benign	1	NA
rs1859788	7:99971834_A_G	7:100240771_A_T	tc	88.71052632	0.067705053	0.022783016	0.065386536	0.007506242	304	ENSG00000077080	ACTL6B	0.299022327	0.607843137	rs1052897	NA	promoter/threeUTR	NA	1	NA
rs73223431	8:27219987_C_T	8:27466315_T_C	hcn	26.40263543	-0.087476158	0.022917019	-0.223416257	9.48E-17	683	ENSG00000120885	CLU	0.034147082	-0.047619048	rs1532278	NA	intron	NA	1	NA
rs2074612	5:139714690_T_C	5:139920311_G_A	hcn	5.091559371	0.11879639	0.022917074	0.044434134	0.423843934	699	ENSG00000254996	ANKHD1-EIF4EBP3	0.020222961	0.191489362	rs1835959	NA	intron	NA	1	NA
rs4575098	1:161155392_G_A	1:161011355_G_C	tc	2.230263158	-0.341002264	0.022995988	-0.222854465	0.052324093	304	ENSG00000158773	USF1	-0.161136774	-0.37037037	rs2073656	NA	intron/promoter	NA	1	NA
rs59685680	15:51001534_T_G	15:50891790_G_T	hcn	4.494285714	0.119240904	0.023005789	0.13311991	0.007466697	700	ENSG00000092439	TRPM7	0.91836172	0.962962963	rs3848128	NA	promoter	NA	1	NA
rs6733839	2:127892810_C_T	2:127821207_G_A	pfc	94.33585859	0.065385268	0.023094621	-0.032623842	0.383972154	792	ENSG00000136717	BIN1	0.051088209	0.289783701	rs1137845	synonymous	coding	NA	1	NA
rs12590654	14:92938855_G_A	14:92919504_C_G	pcc	6.125	0.140607883	0.023161556	-0.266246342	1.47E-07	528	ENSG00000140090	SLC24A4	-0.292733671	-0.675213675	rs7149030	NA	intron	NA	1	NA
rs1859788	7:99971834_A_G	7:100072031_T_C	hcn	97.28785607	0.048234871	0.023372715	0.059456769	0.001311225	667	ENSG00000166925	TSC22D4	0.226294715	0.152941176	rs7809801	synonymous	coding	NA	1	NA
rs1859788	7:99971834_A_G	7:99818927_C_T	pfc	13.24577373	-0.103250337	0.023402426	-0.097624196	0.007273699	769	ENSG00000066923/ENSG00000213413	STAG3/PVRIG	0.598814588	0.920704846	rs705867	NA	intron/threeUTR	NA	1	NA
rs4575098	1:161155392_G_A	1:160968609_G_A	pfc	16.88610763	-0.09754651	0.02350289	0.013423252	0.652259199	799	ENSG00000158769/ENSG00000270149	F11R/RP11-544M22.13	-0.074068769	-0.182003037	rs41269993	NA	threeUTR	NA	1	NA
rs4147929	19:1063443_A_G	19:1055191_G_A	hcn	8.741405082	-0.101657705	0.023532045	0.073290023	0.027629749	669	ENSG00000064687	ABCA7	0.412435995	0.984126984	rs3745842	nonsynonymous	coding/threeUTR/promoter	benign	1	NA
rs6733839	2:127892810_C_T	2:128155998_C_T	hcn	5.401179941	-0.21003025	0.023533757	0.88443494	3.70E-19	678	ENSG00000236682	NA	0.028804756	0	rs12998904	NA	intergenic	NA	1	NA
rs6733839	2:127892810_C_T	2:127811042_G_A	pcc	28.84462151	0.096962159	0.023539881	-0.154443179	0.000141721	502	ENSG00000136717	BIN1	-0.197929025	-0.754385965	rs76414720	NA	intron	NA	1	NA
rs4236673	8:27464929_A_G	8:27255128_T_C	hcn	119.1994178	0.048795144	0.023567839	0.056865578	0.000313392	687	ENSG00000120899	PTK2B	0.135100482	0.107344633	rs1045510	synonymous	coding/promoter	NA	1	NA
rs6931277	6:32583357_A_T	6:32903724_C_T	pfc	6.256441718	-0.180029087	0.023677612	-0.154582012	0.000857827	815	ENSG00000242574	HLA-DMB	0.066526828	0.086558166	rs68600	NA	intron	NA	1	NA
rs2081545	11:59958380_C_A	11:59948374_C_G	tc	3.585526316	0.257592019	0.023770718	0.257592019	0.023770718	304	ENSG00000110077	MS4A6A	1	1	rs17602572	NA	intron/promoter	NA	1	NA
rs113260531	17:5138980_G_A	17:5126689_G_A	pfc	21.24193548	0.104957288	0.023778151	-0.04431331	0.081785586	806	ENSG00000261879/ENSG00000161929	SCIMP	-0.408693133	-0.948856589	rs2585271	synonymous	coding	NA	1	NA
rs1859788	7:99971834_A_G	7:100400654_G_C	pcc	10.56804734	-0.135413651	0.023778154	-0.104754477	0.142284504	507	ENSG00000196411	EPHB4	0.066589879	-0.166666667	rs56326327	NA	threeUTR	NA	1	NA
rs6931277	6:32583357_A_T	6:32796685_A_G	pcc	25.28932039	-0.117851254	0.023868434	0.378231055	3.17E-37	515	ENSG00000204267	TAP2	-0.170785125	-0.021276596	rs241448	nonsynonymous	spliceSite/coding	NA	1	NA
rs4236673	8:27464929_A_G	8:27099879_C_T	tc	3.651315789	0.257201146	0.023870489	-0.373389064	5.16E-05	304	ENSG00000015592	STMN4	-0.030680911	-0.037974684	rs3739212	NA	intron	NA	1	NA
rs59735493	16:31133100_G_A	16:30792389_T_C	pfc	19.3159204	0.065256175	0.023900876	0.059406217	0.038108747	804	ENSG00000102870	ZNF629	0.532492844	0.832828291	rs35695082	NA	threeUTR	NA	1	NA
rs113260531	17:5138980_G_A	17:4998852_G_C	pfc	13.46948941	-0.111484357	0.023903779	0.049632858	0.088694998	803	ENSG00000180787	ZFP3	-0.440844509	-0.925919575	rs3744708	NA	threeUTR	NA	1	NA
rs59735493	16:31133100_G_A	16:31488916_C_G	pcc	7.016032064	0.114320258	0.023983515	-0.065463691	0.109690281	499	ENSG00000140682	TGFB1I1	-0.094057691	-0.104166667	rs10596	NA	threeUTR	NA	1	NA
rs6733839	2:127892810_C_T	2:128050134_T_C	hcn	6.315088757	-0.108716419	0.02406683	0.265853483	6.85E-11	676	ENSG00000163161	ERCC3	-0.037113197	-0.020134228	rs4150402	NA	promoter/intron/threeUTR	NA	1	NA
rs6733839	2:127892810_C_T	2:127810697_C_T	pcc	22.78926441	0.086686284	0.024087269	-0.041942656	0.229155098	503	ENSG00000136717	BIN1	0.200495263	0.19379845	rs17014818	NA	intron	NA	1	NA
rs10933431	2:233981912_G_C	2:234396542_G_A	tc	5.407894737	-0.23585101	0.024127954	-0.676947575	3.93E-11	304	ENSG00000085982	USP40	0.053031089	0.081081081	rs2167885	NA	intron/threeUTR	NA	1	NA
rs3865444	19:51727962_C_A	19:51601063_G_C	hcn	7.304932735	-0.106700791	0.024170781	-0.002531219	0.953712119	669	ENSG00000142544	CTU1	-0.054800342	-0.168141593	rs7507331	NA	threeUTR	NA	1	NA
rs17125924	14:53391680_A_G	14:53197042_G_C	tc	12.62828947	0.221556464	0.024213807	0.028715972	0.55868136	304	ENSG00000198252	STYX	0.120851842	0.80952381	rs2277493	NA	intron/fiveUTR/promoter	NA	1	NA
rs11257238	10:11717397_T_C	10:12171740_G_A	tc	36.32673267	-0.108169293	0.024265129	0.137721245	3.07E-05	303	ENSG00000065665	SEC61A2	-0.051290047	-0.161290323	rs11257552	NA	fiveUTR/promoter	NA	1	NA
rs1859788	7:99971834_A_G	7:100468284_A_G	tc	168.9769737	-0.055129012	0.024278891	0.070549291	1.43E-05	304	ENSG00000087077	TRIP6	-0.1628672	-0.675675676	rs1054391	synonymous/nonsynonymous	threeUTR/coding/promoter	NA	1	NA
rs10933431	2:233981912_G_C	2:234078406_T_C	pfc	5.570153061	-0.138786053	0.024395779	0.224407102	8.30E-06	784	ENSG00000168918	INPP5D	-0.462226929	-0.76523339	rs7569837	NA	intron/promoter	NA	1	NA
rs2718058	7:37841534_A_G	7:37991450_C_T	pfc	149.6662437	0.081440824	0.024513075	-0.222368144	3.63E-07	788	ENSG00000086289	EPDR1	-0.092161249	-0.652812438	rs1823522	NA	threeUTR	NA	1	NA
rs867611	11:85776544_G_A	11:85776544_G_A	hcn	8.575931232	-0.079899031	0.02453073	-0.079899031	0.02453073	698	NA	NA	1	1	rs867611	NA	intron	NA	1	NA
rs113260531	17:5138980_G_A	17:4802329_G_A	pcc	3.143667297	0.242604905	0.024534266	-0.288000177	0.001140348	529	ENSG00000108556	CHRNE	0.002559385	-0.391304348	rs33978919	synonymous	promoter/coding	NA	1	NA
rs59685680	15:51001534_T_G	15:50878630_G_A	pcc	27.64380952	0.080546367	0.02457833	-0.272759975	1.14E-15	525	ENSG00000092439	TRPM7	-0.140412577	-1	rs8042919	nonsynonymous	coding/promoter	benign	1	NA
rs28394864	17:47450775_G_A	17:47481514_T_C	pcc	38.34165067	0.060057764	0.024592623	0.075809907	0.006146495	521	ENSG00000167085/ENSG00000250186	PHB	0.257768503	0.795454545	rs1049620	NA	intron/promoter/threeUTR	NA	1	NA
rs59735493	16:31133100_G_A	16:31133100_G_A	tc	27.70723684	-0.079464502	0.024806701	-0.079464502	0.024806701	304	NA	NA	1	1	rs59735493	NA	intron/promoter	NA	1	NA
rs2074612	5:139714690_T_C	5:139625347_A_C	pcc	146.925144	-0.055554785	0.024911614	0.085604058	0.000180184	521	ENSG00000113068	PFDN1	-0.50617256	-0.945945946	rs9042	NA	intron/threeUTR	NA	1	NA
rs113260531	17:5138980_G_A	17:4997039_G_C	pfc	7.238095238	-0.188225343	0.024913344	-0.000848638	0.985723184	798	ENSG00000180787	ZFP3	-0.125976554	-0.424966959	rs3744706	NA	threeUTR	NA	1	NA
rs4575098	1:161155392_G_A	1:161512731_G_A	pcc	67.81709742	-0.128384609	0.025031633	-0.217525189	8.07E-05	503	ENSG00000203747	FCGR3A	0.046139134	0.428571429	rs7539036	NA	threeUTR/intron	NA	1	NA
rs59735493	16:31133100_G_A	16:31004169_T_C	tc	154.5993377	-0.056128896	0.02505967	-0.036513818	0.019155467	302	ENSG00000099365	STX1B	0.376664286	0.630769231	rs17855121	synonymous	coding	NA	1	NA
rs73223431	8:27219987_C_T	8:27402132_T_C	pfc	36.45169385	0.066022633	0.025112194	0.209238317	2.97E-24	797	ENSG00000120915	EPHX2	-0.013219506	0.050500463	rs1042064	NA	threeUTR	NA	1	NA
rs4236673	8:27464929_A_G	8:27464929_A_G	pcc	3.802656546	-0.127877285	0.025190731	-0.127877285	0.025190731	527	NA	NA	1	1	rs4236673	NA	intron	NA	1	NA
rs4147929	19:1063443_A_G	19:990819_G_A	hcn	7.617691154	0.147801187	0.025487925	0.080775019	0.043118324	667	ENSG00000065268	WDR18	-0.003350572	-0.177777778	rs2240149	NA	intron/promoter	NA	1	NA
rs113260531	17:5138980_G_A	17:5394090_G_T	tc	12.95723684	-0.189845056	0.025504711	-0.175196275	0.002171748	304	ENSG00000167842	MIS12	0.19690111	0.461538462	rs73973808	NA	threeUTR	NA	1	NA
rs3865444	19:51727962_C_A	19:51832464_T_C	tc	50.26973684	0.157196416	0.025557231	-0.048112554	0.341248387	304	ENSG00000142549	IGLON5	-0.112556865	-0.285714286	rs111571826	NA	threeUTR	NA	1	NA
rs73223431	8:27219987_C_T	8:27591164_C_T	tc	164.0328947	-0.051702102	0.025616457	0.001872501	0.91619435	304	ENSG00000147419	CCDC25	-0.063599267	-0.076923077	rs7109	NA	threeUTR	NA	1	NA
rs4147929	19:1063443_A_G	19:621063_A_G	pcc	66.08467742	0.062429945	0.025643617	-0.127630232	2.31E-08	496	ENSG00000099821	POLRMT	0.015904605	-0.181818182	rs76890343	synonymous	coding/promoter	NA	1	NA
rs1859788	7:99971834_A_G	7:99817391_A_G	hcn	40.53533835	-0.067426819	0.025817418	-0.124453119	1.70E-08	665	ENSG00000066923/ENSG00000213413	STAG3/PVRIG	0.056643045	0.292929293	rs7782305	NA	intron/threeUTR/fiveUTR	NA	1	NA
rs10933431	2:233981912_G_C	2:234184417_G_A	pcc	529.2398374	0.056792682	0.025921136	0.13798446	5.07E-13	492	ENSG00000252010	NA	0.039953881	0.010752688	rs3792109	NA	intron/promoter	NA	1	NA
rs59735493	16:31133100_G_A	16:31132250_A_G	pfc	26.34586466	-0.055171903	0.025980025	-0.055171903	0.025980025	798	ENSG00000103510	KAT8	1	1	rs11865499	NA	intron/promoter	NA	1	NA
rs11257238	10:11717397_T_C	10:11498486_A_G	tc	6.621710526	0.183831534	0.026031948	-0.134017348	0.141577913	304	ENSG00000148429	USP6NL	-0.224134011	-0.533333333	rs11257105	NA	threeUTR	NA	1	NA
rs28394864	17:47450775_G_A	17:47300823_G_A	pfc	25.83375	-0.078415168	0.026186346	0.121574741	2.08E-05	800	ENSG00000173868	PHOSPHO1	-0.256715042	-0.750926854	rs2293218	NA	threeUTR	NA	1	NA
rs1859788	7:99971834_A_G	7:99869678_G_C	pfc	2.036755387	-0.19859176	0.026283694	-0.265167	0.003129667	789	ENSG00000239521	CASTOR3	0.024271032	0.219418983	rs9692044	NA	promoter	NA	1	NA
rs59735493	16:31133100_G_A	16:31343243_T_C	tc	27.14473684	0.148905228	0.02635459	-0.177576128	0.000170951	304	ENSG00000169896	ITGAM	-0.33108287	-0.6	rs4594268	NA	threeUTR	NA	1	NA
rs4147929	19:1063443_A_G	19:1239398_G_A	tc	19.42763158	-0.164651534	0.026381029	-0.126807124	0.01508488	304	ENSG00000267778	NA	-0.053390448	0.225806452	rs3746105	NA	promoter/intergenic	NA	1	NA
rs28394864	17:47450775_G_A	17:46993370_G_A	hcn	3.694721826	-0.119482502	0.026382385	-0.022698093	0.635739479	701	ENSG00000159202	UBE2Z	0.059638989	-0.142857143	rs4378658	NA	intron	NA	1	NA
rs1859788	7:99971834_A_G	7:100456163_G_A	tc	12.11842105	-0.13728009	0.026416129	0.087369411	0.082809605	304	ENSG00000146828	SLC12A9	-0.088371844	-0.462686567	rs7782299	NA	intron/promoter	NA	1	NA
rs190982	5:88223420_G_A	5:87968953_C_T	pcc	23.26628352	-0.073043315	0.026474052	0.158807017	3.07E-07	522	ENSG00000245526	NA	-0.181319278	-0.424657534	rs3814424	NA	intron/promoter	NA	1	NA
rs73223431	8:27219987_C_T	8:27255146_G_A	pcc	206.2765957	-0.05816709	0.026545005	0.071207351	0.000431843	517	ENSG00000120899	PTK2B	-0.367854039	-0.848484848	rs1045511	synonymous	coding/promoter	NA	1	NA
rs73223431	8:27219987_C_T	8:27401964_A_C	pfc	36.67334168	0.068530272	0.026612621	0.237214704	1.51E-28	799	ENSG00000120915	EPHX2	-0.014857478	0.104672424	rs1126452	synonymous	coding	NA	1	NA
rs4575098	1:161155392_G_A	1:160968224_G_A	hcn	16.15674891	-0.087592491	0.026879628	-0.012082289	0.683319177	689	ENSG00000158769/ENSG00000270149	F11R/RP11-544M22.13	-0.087293753	-0.134615385	rs836	NA	threeUTR	NA	1	NA
rs429358	19:45411941_T_C	19:45683448_T_A	pcc	11.95418327	0.120092878	0.026925527	-0.107255626	0.023049922	502	ENSG00000189114	BLOC1S3	0.072033914	-0.428571429	rs6509200	NA	intron/threeUTR/promoter	NA	1	NA
rs4147929	19:1063443_A_G	19:1008683_G_A	pfc	2.484237074	0.265936193	0.026989669	-0.762913522	6.47E-13	793	ENSG00000116032	GRIN3B	0.02783595	0.107397832	rs2285906	nonsynonymous	coding/promoter	benign	1	NA
rs17125924	14:53391680_A_G	14:53242849_C_T	hcn	17.05087209	-0.100022646	0.026990068	0.150728347	5.71E-11	688	ENSG00000100522	GNPNAT1	-0.122896174	-0.659574468	rs1140039	NA	intron/promoter/threeUTR	NA	1	NA
rs12590654	14:92938855_G_A	14:93182466_G_A	tc	4.016447368	-0.265632711	0.027118226	-0.091036312	0.316087078	304	ENSG00000100600	LGMN	-0.05276409	-0.094339623	rs1242119	NA	NA	NA	1	NA
rs28394864	17:47450775_G_A	17:47367536_T_G	pfc	64.42928661	0.032980091	0.027149986	-0.039086031	0.008603298	799	ENSG00000198740	ZNF652	-0.923447546	-0.977487722	rs3179840	NA	promoter/threeUTR	NA	1	NA
rs1859788	7:99971834_A_G	7:99869678_G_C	pcc	8.853754941	-0.119287528	0.027200725	-0.132362171	0.005984408	506	ENSG00000239521	CASTOR3	0.052907801	0.277777778	rs9692044	NA	promoter	NA	1	NA
rs4147929	19:1063443_A_G	19:1225028_T_C	pfc	3.877679697	0.193876741	0.027218961	-0.96626669	1.76E-35	793	ENSG00000118046	STK11	-0.12503941	-0.132395915	rs36078268	NA	intron/threeUTR	NA	1	NA
rs28394864	17:47450775_G_A	17:47788105_C_G	pcc	13.74524715	-0.110605114	0.027241144	-0.127549437	0.096402225	526	ENSG00000121104	FAM117A	-0.028543882	-0.212121212	rs78199886	NA	intron/promoter/threeUTR	NA	1	NA
rs59735493	16:31133100_G_A	16:31002664_A_G	tc	323.8552632	0.038989052	0.027314805	-0.051265207	5.31E-05	304	ENSG00000099365	STX1B	-0.557617913	-0.898734177	rs8062719	NA	threeUTR	NA	1	NA
rs1859788	7:99971834_A_G	7:99633739_G_C	pfc	28.82860825	-0.078644018	0.027423807	-0.104196936	6.98E-05	776	ENSG00000106261	ZKSCAN1	0.205873528	0.622377622	rs67110214	NA	threeUTR	NA	1	NA
rs4147929	19:1063443_A_G	19:1009585_C_G	hcn	3.478645066	-0.194034118	0.027448817	0.037009732	0.549843421	679	ENSG00000116032	GRIN3B	-0.039871767	-0.089108911	rs10401454	nonsynonymous	coding/promoter	unknown	1	NA
rs6014724	20:54998544_A_G	20:55088404_A_G	tc	538.3026316	-0.042498691	0.027477299	0.05752086	1.47E-09	304	ENSG00000022277	RTF2	-0.363913489	-0.823529412	rs1059768	nonsynonymous	intron/coding/promoter	benign	1	NA
rs10933431	2:233981912_G_C	2:234384596_C_T	pfc	62.42084942	-0.060090257	0.027571056	0.068837718	0.000324218	777	ENSG00000085982	USP40	-0.039518318	0.212121212	rs7724	NA	threeUTR	NA	1	NA
rs6931277	6:32583357_A_T	6:32796685_A_G	tc	93.23684211	-0.127140643	0.027727738	0.401756776	1.18E-49	304	ENSG00000204267	TAP2	-0.250506904	-0.125	rs241448	nonsynonymous	spliceSite/coding	NA	1	NA
rs28394864	17:47450775_G_A	17:47903381_C_T	pfc	28.01116625	-0.105087724	0.027790529	-0.08408409	0.030283285	806	ENSG00000136504	KAT7	-0.034994304	-0.035931334	rs61749929	nonsense/synonymous	coding/promoter	NA	1	NA
rs3740688	11:47380340_G_T	11:47186424_C_A	tc	330.7203947	-0.035844802	0.0278024	-0.037721931	0.001025146	304	ENSG00000149182	ARFGAP2	0.251550244	0.386666667	rs1055447	NA	threeUTR	NA	1	NA
rs4147929	19:1063443_A_G	19:579157_T_C	pcc	8.68503937	-0.158241127	0.027884648	-0.088268368	0.17591003	508	ENSG00000172270	BSG	0.00935147	0.096774194	rs28921990	NA	intron	NA	1	NA
rs9381563	6:47432637_C_T	6:47594722_G_A	pcc	8.112185687	-0.114941557	0.027945332	-0.09039108	0.04273058	517	ENSG00000198087	CD2AP	0.386067055	0.941176471	rs719856	NA	threeUTR	NA	1	NA
rs73223431	8:27219987_C_T	8:27316117_G_A	pfc	376.7891414	-0.055747462	0.027975586	-0.093818019	3.70E-11	792	ENSG00000120899	PTK2B	0.384193748	0.777773015	rs2271920	NA	threeUTR	NA	1	NA
rs113260531	17:5138980_G_A	17:5346599_A_G	pfc	15.84538653	-0.157508508	0.028045052	0.011370275	0.779360031	802	ENSG00000005100	DHX33	0.017288057	0.123743687	rs3744711	NA	intron/threeUTR	NA	1	NA
rs1859788	7:99971834_A_G	7:99950418_T_C	pcc	11.00197628	0.107664708	0.02806793	0.171002078	6.12E-05	506	ENSG00000272752/ENSG00000121716/ENSG00000235333	PILRB/PVRIG2P	0.280676396	1	rs559354079	NA	intron/fiveUTR/promoter	NA	1	NA
rs4236673	8:27464929_A_G	8:27318391_C_T	pfc	5.62208589	0.114755895	0.028142974	-0.021610812	0.599402287	815	ENSG00000120903	CHRNA2	0.110652701	0.028823706	rs2292974	NA	threeUTR	NA	1	NA
rs3865444	19:51727962_C_A	19:51954278_G_A	tc	5.776315789	-0.198507486	0.028282827	-0.077815346	0.300118474	304	ENSG00000105366	SIGLEC8	-0.003167538	0.087719298	rs183708	NA	threeUTR	NA	1	NA
rs2074612	5:139714690_T_C	5:140168070_A_G	pcc	6.765384615	0.096157087	0.028375717	0.195434101	3.29E-07	520	ENSG00000279726/ENSG00000204970	PCDHA1	0.381015053	0.018867925	rs2240696	nonsynonymous	coding	NA	1	NA
rs2074612	5:139714690_T_C	5:140011468_C_G	hcn	75.36011478	-0.081899828	0.028400311	0.150336252	3.19E-06	697	ENSG00000170458	CD14	-0.025836004	-0.036144578	rs4914	synonymous	coding	NA	1	NA
rs6014724	20:54998544_A_G	20:54941140_C_T	pcc	51.0039604	0.100344839	0.028511046	0.009422548	0.739705249	505	ENSG00000124098	FAM210B	0.059253291	0.28	rs6099115	nonsynonymous	coding	benign	1	NA
rs1859788	7:99971834_A_G	7:99711040_G_A	pfc	9.53593947	0.094587596	0.028522958	-0.100405421	0.008275667	793	ENSG00000106290	TAF6	-0.581489963	-0.890391414	rs4134903	NA	intron	NA	1	NA
rs190982	5:88223420_G_A	5:88016008_A_G	tc	267.875	0.045054906	0.028692728	0.045886686	0.000954847	304	ENSG00000081189	MEF2C	0.253967127	0.714285714	rs34317	NA	intron/threeUTR	NA	1	NA
rs10933431	2:233981912_G_C	2:234054873_G_A	hcn	27.71644042	0.067386865	0.028763721	0.001703822	0.935342491	663	ENSG00000168918	INPP5D	0.420159155	0.863636364	rs1135173	synonymous	coding	NA	1	NA
rs867611	11:85776544_G_A	11:85776544_G_A	pcc	8.159695817	-0.095030848	0.028796696	-0.095030848	0.028796696	526	NA	NA	1	1	rs867611	NA	intron	NA	1	NA
rs113260531	17:5138980_G_A	17:4805437_C_A	pcc	17.33460076	-0.132235607	0.028830312	-0.189893819	4.71E-05	526	ENSG00000205710	C17orf107	0.476064414	0.674418605	rs72835061	NA	threeUTR/promoter	NA	1	NA
rs4575098	1:161155392_G_A	1:161094834_C_T	pfc	8.959509202	-0.090317715	0.028846874	-0.103649556	0.001805809	815	ENSG00000158793	NIT1	0.584766854	0.966526611	rs10908823	NA	intron/threeUTR	NA	1	NA
rs6931277	6:32583357_A_T	6:32634318_C_A	tc	8.616438356	-1.202688446	0.028933794	-3.964353246	5.89E-08	292	ENSG00000179344	HLA-DQB1	-0.239835087	-1	rs3891176	nonsynonymous	promoter/coding	benign	1	NA
rs442495	15:59022615_T_C	15:58245986_T_A	pfc	4.665847666	-0.131252842	0.028996409	0.038486341	0.389478559	814	ENSG00000128918	ALDH1A2	0.01412311	-0.160860799	rs9325	NA	intron/threeUTR	NA	1	NA
rs73223431	8:27219987_C_T	8:27170788_G_A	pcc	7.933078394	-0.126048976	0.029111638	-0.202649813	0.000798646	523	ENSG00000120899	PTK2B	0.516532892	0.955555556	rs113814152	NA	fiveUTR/promoter	NA	1	NA
rs429358	19:45411941_T_C	19:45186965_G_C	tc	29.39072848	0.160858699	0.0292363	-0.20401702	1.23E-07	302	ENSG00000186567	CEACAM19	0.008023267	-0.24137931	rs2289494	NA	intron/threeUTR	NA	1	NA
rs113260531	17:5138980_G_A	17:5280440_T_C	hcn	158.7678832	0.031715107	0.029320428	0.026431988	0.056823649	685	ENSG00000029725	RABEP1	0.431168807	0.880952381	rs3026101	synonymous	coding/promoter	NA	1	NA
rs1859788	7:99971834_A_G	7:99950427_G_T	pcc	11.40513834	0.105695396	0.029330179	0.182171254	1.71E-05	506	ENSG00000272752/ENSG00000121716/ENSG00000235333	PILRB/PVRIG2P	0.283748485	1	rs7799894	NA	intron/fiveUTR/promoter	NA	1	NA
rs6448453	4:11026028_A_G	4:11401087_A_G	hcn	7.477761836	-0.110493171	0.02934522	0.050105849	0.235920276	697	ENSG00000002587	HS3ST1	0.083699029	0.235955056	rs1047389	synonymous	coding	NA	1	NA
rs3865444	19:51727962_C_A	19:51857738_G_A	pfc	5.90955414	0.144985477	0.029355246	-0.552522167	8.28E-10	785	ENSG00000105379	ETFB	-0.116193245	-0.504643963	rs79338777	nonsynonymous	intron/coding	probably damaging	1	NA
rs59735493	16:31133100_G_A	16:31054040_G_C	pfc	30.4638404	0.067169678	0.029427385	-0.027173101	0.20033982	802	ENSG00000103496	STX4	-0.413945974	-0.768786101	rs2288004	NA	promoter	NA	1	NA
rs867611	11:85776544_G_A	11:85437896_A_G	hcn	4.023088023	-0.14146365	0.029509372	-0.140037799	0.009295465	693	ENSG00000137501	SYTL2	0.075977042	0.163120567	rs491867	synonymous	intron/promoter/coding	NA	1	NA
rs117618017	15:63569902_C_T	15:63340705_C_T	tc	47.25986842	-0.167347578	0.029964476	0.11637643	0.007735841	304	ENSG00000140416/ENSG00000259498	TPM1	-0.15611824	0	rs111470259	NA	intron/fiveUTR/promoter	NA	1	NA
rs4147929	19:1063443_A_G	19:618178_G_A	hcn	4.502242152	-0.182362231	0.030146728	0.000695602	0.992740423	669	ENSG00000099821	POLRMT	-0.027373524	-0.282051282	rs62132650	NA	promoter	NA	1	NA
rs4147929	19:1063443_A_G	19:579010_G_A	hcn	3.414414414	-0.188099805	0.030188369	0.396898304	1.68E-13	666	ENSG00000172270	BSG	0.004305161	0.010309278	rs7253615	NA	intron/promoter	NA	1	NA
rs12590654	14:92938855_G_A	14:93118038_A_G	pfc	6.12625	0.10347984	0.030204988	0.034420435	0.363789481	800	ENSG00000100599	RIN3	0.043305618	0.034883721	rs3829947	nonsynonymous	coding/threeUTR/promoter	unknown	1	NA
rs59735493	16:31133100_G_A	16:31094861_G_A	tc	23.29605263	-0.157112074	0.030280235	0.022616842	0.625141512	304	ENSG00000167395/ENSG00000151006/ENSG00000255439	ZNF646/PRSS53/RP11-196G11.1	-0.361478912	-1	rs45599534	NA	threeUTR	NA	1	NA
rs2081545	11:59958380_C_A	11:60152584_G_A	pfc	2.706319703	-0.206329949	0.03038113	-0.748023565	5.66E-20	807	ENSG00000166927	MS4A7	0.196335566	0.030212166	rs950802	synonymous	intron/coding/promoter	NA	1	NA
rs28394864	17:47450775_G_A	17:46989354_A_G	pcc	10.33526012	0.095930118	0.030444838	0.072310027	0.053367331	519	ENSG00000159202	UBE2Z	0.077945934	-0.137254902	rs318093	NA	intron	NA	1	NA
rs73223431	8:27219987_C_T	8:27255080_A_G	pcc	237.6769826	-0.055205641	0.030470302	0.047608983	0.017757816	517	ENSG00000120899	PTK2B	-0.367854039	-0.848484848	rs1128433	NA	fiveUTR/promoter	NA	1	NA
rs6733839	2:127892810_C_T	2:128062048_T_C	pfc	16.77590674	0.065571658	0.030574755	0.16830978	5.97E-11	772	ENSG00000169967	MAP3K2	0.036947645	0.116751269	rs3088374	NA	intron/threeUTR	NA	1	NA
rs4147929	19:1063443_A_G	19:1047002_A_G	pfc	9.215012723	-0.122079594	0.030859961	-0.082866195	0.017805666	786	ENSG00000064687	ABCA7	0.137511584	0.352055618	rs3752234	synonymous	intron/coding	NA	1	NA
rs1859788	7:99971834_A_G	7:99950417_A_G	pcc	11.0729783	0.104706482	0.030891429	0.160989777	0.00015787	507	ENSG00000272752/ENSG00000121716/ENSG00000235333	PILRB/PVRIG2P	0.282116292	1	rs547186306	NA	intron/fiveUTR/promoter	NA	1	NA
rs4147929	19:1063443_A_G	19:1038445_C_T	pcc	7.786561265	-0.143066966	0.030916932	-0.230885874	6.26E-05	506	ENSG00000064666	CNN2	0.448407345	0.836065574	rs10419707	NA	threeUTR/promoter	NA	1	NA
rs3740688	11:47380340_G_T	11:47587062_G_A	pfc	5.431565968	0.134521014	0.030977133	-0.16884994	0.002916812	811	ENSG00000149187/ENSG00000213619/ENSG00000110536	CELF1/NDUFS3/PTPMT1	-0.366822668	-0.921227396	rs11039300	NA	promoter/fiveUTR	NA	1	NA
rs4575098	1:161155392_G_A	1:161647533_A_G	hcn	5.169366716	-0.169604541	0.031113089	0.025362586	0.618605173	679	ENSG00000072694	FCGR2B	-0.000130484	-0.111111111	rs844	NA	threeUTR	NA	1	NA
rs4147929	19:1063443_A_G	19:1086043_T_C	tc	68.52631579	-0.102692555	0.031231145	-0.133863722	6.19E-07	304	ENSG00000180448	ARHGAP45	0.250317708	0.518518519	rs3761026	NA	threeUTR	NA	1	NA
rs59735493	16:31133100_G_A	16:31093954_C_T	pfc	9.443896424	-0.085473969	0.031298544	-0.08217185	0.013565889	811	ENSG00000167395	ZNF646	0.688292548	0.944559302	rs750952	NA	intron/threeUTR	NA	1	NA
rs6733839	2:127892810_C_T	2:128050068_C_T	tc	13.17434211	-0.190663859	0.03131219	-0.307392786	0.001315849	304	ENSG00000163161	ERCC3	-0.035573055	0.176470588	rs4150403	NA	promoter/intron/threeUTR	NA	1	NA
rs59735493	16:31133100_G_A	16:31129895_A_G	hcn	4.798571429	0.112998099	0.031386321	-0.087143039	0.040465733	700	ENSG00000262766	NA	-0.497186997	-1	rs9925964	NA	intron	NA	1	NA
rs6931277	6:32583357_A_T	6:32938049_A_G	pfc	3	0.190724994	0.031447639	0.127362705	0.129571375	814	ENSG00000204256/ENSG00000223837	BRD2	0.262712612	0.168627451	rs3135330	NA	intron/promoter/fiveUTR	NA	1	NA
rs1859788	7:99971834_A_G	7:99797792_A_G	pfc	19.12777053	0.059364653	0.031510611	-0.098576229	0.000228753	767	ENSG00000066923	STAG3	-0.70848375	-0.964667354	rs13230744	NA	promoter	NA	1	NA
rs4147929	19:1063443_A_G	19:1077936_C_T	hcn	12.59463487	-0.136730973	0.031525314	-0.001396682	0.984956028	671	ENSG00000180448	ARHGAP45	0.115602491	1	rs35964792	synonymous	intron/coding/threeUTR	NA	1	NA
rs3740688	11:47380340_G_T	11:47640429_G_C	hcn	104.7507289	-0.03476803	0.031532353	0.050644442	0.00067649	686	ENSG00000109919	MTCH2	-0.711922402	-0.945701357	rs1064608	nonsynonymous	coding	probably damaging	1	NA
rs4236673	8:27464929_A_G	8:27255080_A_G	hcn	147.5211063	0.044474306	0.031532455	0.061509171	7.13E-05	687	ENSG00000120899	PTK2B	0.135100482	0.107344633	rs1128433	NA	fiveUTR/promoter	NA	1	NA
rs867611	11:85776544_G_A	11:85374025_A_G	hcn	21.76690647	-0.072186758	0.031560445	0.247224213	7.39E-16	695	ENSG00000137504	CREBZF	-0.203276374	-0.532467532	rs7119617	NA	intron/threeUTR	NA	1	NA
rs429358	19:45411941_T_C	19:44933706_C_T	tc	8.424342105	0.215973667	0.031641534	-0.037552658	0.693586017	304	ENSG00000278318	ZNF229	-0.010033231	-0.058823529	rs57014690	nonsynonymous	coding/threeUTR	possibly damaging/benign	1	NA
rs442495	15:59022615_T_C	15:59368167_G_A	tc	38.46381579	-0.097971394	0.031750969	0.045114932	0.139672455	304	ENSG00000157450	RNF111	0.018271151	-0.265306122	rs7178935	synonymous	coding	NA	1	NA
rs429358	19:45411941_T_C	19:45218971_A_C	tc	7.973421927	0.572520905	0.031779453	-2.028991342	3.90E-92	301	ENSG00000266903	NA	0.028752196	-0.375	rs1137572	NA	intron/intergenic	NA	1	NA
rs6931277	6:32583357_A_T	6:32796751_T_C	tc	72.72039474	-0.134312523	0.03193091	0.433845938	1.22E-56	304	ENSG00000204267	TAP2	-0.250506904	-0.125	rs241447	nonsynonymous	coding	NA	1	NA
rs2081545	11:59958380_C_A	11:59944810_T_C	tc	4.667763158	-0.177014895	0.031960246	-0.177014895	0.031960246	304	ENSG00000110077	MS4A6A	1	1	rs7946992	NA	intron	NA	1	NA
rs59735493	16:31133100_G_A	16:31095171_C_T	hcn	5.147186147	0.101473636	0.03213621	0.093026363	0.026927116	693	ENSG00000167395/ENSG00000151006	ZNF646/PRSS53	0.703308445	0.964125561	rs11865038	NA	threeUTR	NA	1	NA
rs113260531	17:5138980_G_A	17:5372259_G_A	hcn	31.98544396	-0.076646626	0.032303731	-0.046446688	0.032542634	687	ENSG00000005100	DHX33	0.152446843	0.31147541	rs28372907	NA	promoter/fiveUTR	NA	1	NA
rs59685680	15:51001534_T_G	15:50896338_A_G	hcn	5.16951567	0.145326491	0.032401084	0.012745215	0.83069607	702	ENSG00000092439	TRPM7	-0.14898519	-0.951219512	rs615835	NA	threeUTR	NA	1	NA
rs4147929	19:1063443_A_G	19:1088119_G_C	pfc	49.29434447	0.075157561	0.032490367	-0.038102309	0.0959839	778	ENSG00000099817	POLR2E	0.201092787	0.745947689	rs2238587	NA	intron/threeUTR	NA	1	NA
rs3740688	11:47380340_G_T	11:47290984_T_G	pcc	8.394584139	-0.081846075	0.032561962	-0.075576748	0.032477428	517	ENSG00000110514	MADD	0.113840503	0.254901961	rs1449627	NA	intron/fiveUTR/promoter	NA	1	NA
rs6733839	2:127892810_C_T	2:127811810_C_T	tc	192.9309211	-0.106804373	0.032572499	-0.163636257	0.000163341	304	ENSG00000136717	BIN1	0.020497543	0.75	rs75539206	NA	intron	NA	1	NA
rs1859788	7:99971834_A_G	7:99747378_G_T	hcn	2.784660767	-0.141894356	0.032591319	0.351269988	7.52E-11	678	ENSG00000188186	LAMTOR4	-0.438974786	-0.680473373	rs7785392	NA	intron	NA	1	NA
rs4147929	19:1063443_A_G	19:682010_G_T	pfc	33.31585678	0.091004829	0.032613016	0.006549059	0.811412441	782	ENSG00000070404	FSTL3	0.051216147	0.027976076	rs13730	NA	threeUTR	NA	1	NA
rs3865444	19:51727962_C_A	19:51874950_G_A	hcn	3.209439528	0.165808058	0.032690999	-0.122009912	0.039326471	678	ENSG00000105374	NKG7	0.127102128	0.006993007	rs3009	NA	threeUTR	NA	1	NA
rs17125924	14:53391680_A_G	14:53325090_C_T	tc	238.0230263	-0.051694043	0.032814124	0.059447319	0.008449142	304	ENSG00000073712	FERMT2	-0.933882177	-1	rs6572868	NA	intron/threeUTR	NA	1	NA
rs73223431	8:27219987_C_T	8:27462481_A_G	pcc	8037.379377	0.011267861	0.03281808	-0.009697895	0.68570857	514	ENSG00000120885	CLU	0.031086765	-0.00952381	rs7982	synonymous/nonsynonymous	coding	NA	1	NA
rs3865444	19:51727962_C_A	19:51868726_G_T	tc	2.930921053	-0.232956042	0.033071019	-0.119096466	0.182317869	304	ENSG00000268520	NA	0.104374927	0.313432836	rs11673704	NA	intron/promoter	NA	1	NA
rs4147929	19:1063443_A_G	19:1224999_A_G	pfc	4.275159236	0.165793238	0.033225232	0.004663127	0.930481966	785	ENSG00000118046	STK11	0.021623647	0.159618875	rs7247576	NA	intron/threeUTR	NA	1	NA
rs6931277	6:32583357_A_T	6:32903724_C_T	tc	11.77302632	0.17860032	0.033253251	0.107004079	0.034428213	304	ENSG00000242574	HLA-DMB	0.191862521	0.208333333	rs68600	NA	intron	NA	1	NA
rs4147929	19:1063443_A_G	19:1081617_A_G	pcc	11.11354582	0.110834751	0.033359472	0.159930637	0.000251872	502	ENSG00000180448	ARHGAP45	0.716979966	0.915254237	rs10404947	synonymous	coding/threeUTR/promoter	NA	1	NA
rs6733839	2:127892810_C_T	2:127816695_C_T	pcc	175.654224	0.05837877	0.033402229	-0.154111773	3.51E-05	509	ENSG00000136717	BIN1	0.026222254	0	rs2228955	synonymous	coding	NA	1	NA
rs6931277	6:32583357_A_T	6:32136838_G_A	hcn	213.0393586	0.038795713	0.033428765	0.013555121	0.204020896	686	ENSG00000204310	AGPAT1	-0.009496725	-0.074626866	rs1061807	NA	threeUTR	NA	1	NA
rs4147929	19:1063443_A_G	19:1054060_A_G	pfc	18.75804376	-0.089095157	0.033568468	-0.056340411	0.03378705	777	ENSG00000064687	ABCA7	0.417975769	0.993355408	rs3752243	synonymous	coding/promoter	NA	1	NA
rs1859788	7:99971834_A_G	7:99950006_C_T	tc	70.82565789	0.085521602	0.033575839	-0.036417631	0.338772304	304	ENSG00000272752/ENSG00000121716/ENSG00000235333	PILRB/PVRIG2P	0.271724118	0.9375	rs13246354	NA	intron/fiveUTR/promoter	NA	1	NA
rs11257238	10:11717397_T_C	10:11498486_A_G	pcc	2.992156863	0.175594592	0.033881138	0.103994414	0.233788201	510	ENSG00000148429	USP6NL	-0.159700507	-0.704918033	rs11257105	NA	threeUTR	NA	1	NA
rs59735493	16:31133100_G_A	16:31132250_A_G	tc	61.17434211	-0.065216744	0.033904859	-0.065216744	0.033904859	304	ENSG00000103510	KAT8	1	1	rs11865499	NA	intron/promoter	NA	1	NA
rs867611	11:85776544_G_A	11:86267678_G_A	tc	61.28618421	-0.070753677	0.033930377	-0.00260121	0.922672789	304	ENSG00000151376	ME3	0.00045751	0.068965517	rs4943943	synonymous	intron/coding	NA	1	NA
rs4147929	19:1063443_A_G	19:575083_G_C	hcn	11.42644874	-0.142477139	0.034006306	-0.129274118	0.014875811	673	ENSG00000172270	BSG	0.01456235	-0.025641026	rs12609053	NA	intron/fiveUTR/promoter	NA	1	NA
rs28394864	17:47450775_G_A	17:47591464_T_C	tc	29.75986842	0.210463609	0.034303375	0.01691858	0.830993544	304	ENSG00000064300	NGFR	-0.049743729	-0.066666667	rs7224806	NA	intron/threeUTR	NA	1	NA
rs59735493	16:31133100_G_A	16:31099859_G_A	pfc	5.363636364	-0.113046704	0.034473475	-0.050461823	0.259284694	814	ENSG00000151006	PRSS53	0.691298829	0.944980043	rs73530203	NA	intron/promoter	NA	1	NA
rs73223431	8:27219987_C_T	8:27401964_A_C	tc	54.32894737	0.08934896	0.034608808	0.182393715	1.34E-08	304	ENSG00000120915	EPHX2	-0.019969199	0.269230769	rs1126452	synonymous	coding	NA	1	NA
rs73223431	8:27219987_C_T	8:27315900_A_G	pfc	381.4583851	0.046502624	0.034747137	0.048169754	0.007244144	805	ENSG00000120899	PTK2B	0.238295197	0.904509297	rs1879181	synonymous	coding	NA	1	NA
rs4147929	19:1063443_A_G	19:984554_C_G	hcn	28.503003	0.071199043	0.034749273	-0.377813016	4.26E-77	666	ENSG00000065268	WDR18	-0.038489284	-0.2	rs4806884	synonymous/nonsynonymous	coding/promoter	NA	1	NA
rs117618017	15:63569902_C_T	15:63433766_G_A	pfc	23.31948052	0.084697545	0.035134206	0.041944461	0.078932705	770	ENSG00000103642	LACTB	0.223250013	0.701063164	rs2729835	nonsynonymous	intron/coding	benign	1	NA
rs4147929	19:1063443_A_G	19:1042809_A_G	tc	14.13815789	-0.157694148	0.035197576	-0.077496998	0.131103385	304	ENSG00000064687	ABCA7	0.365715272	0.921568627	rs3764645	nonsynonymous	coding	possibly damaging	1	NA
rs6014724	20:54998544_A_G	20:55045843_T_C	pcc	2.125490196	-0.31348729	0.035217129	0.210432926	0.002924784	510	ENSG00000022277	RTF2	-0.088573318	-0.707317073	rs6014740	NA	intron	NA	1	NA
rs117618017	15:63569902_C_T	15:63340416_A_G	pcc	2.622529644	-0.260666568	0.035325139	-0.081732117	0.421419096	506	ENSG00000140416/ENSG00000259498	TPM1	-0.127606638	-0.5	rs73431508	NA	intron/fiveUTR/promoter	NA	1	NA
rs117618017	15:63569902_C_T	15:63135608_G_A	pfc	70.10335917	0.098896239	0.035402523	-0.076344695	0.000284752	774	ENSG00000171914	TLN2	-0.016864267	-0.032258065	rs3751527	NA	intron/threeUTR/promoter	NA	1	NA
rs12590654	14:92938855_G_A	14:92584064_A_G	pcc	5.969289827	-0.121221288	0.035656441	0.212697498	2.85E-06	521	ENSG00000183648	NDUFB1	-0.061486307	0.203703704	rs12882784	NA	intron	NA	1	NA
rs4147929	19:1063443_A_G	19:1056492_G_C	pfc	21.37740693	-0.071412027	0.035679571	-0.067192114	0.046402157	779	ENSG00000064687	ABCA7	0.987137773	1	rs3752246	nonsynonymous	coding/threeUTR/promoter	benign	1	NA
rs2081545	11:59958380_C_A	11:60162000_G_A	hcn	13.14688427	-0.12883549	0.035902594	0.006356149	0.921783813	674	ENSG00000166927	MS4A7	-0.053476945	0.2	rs140975197	NA	intron/threeUTR/promoter	NA	1	NA
rs8093731	18:29088958_C_T	18:29409319_C_T	tc	4.496710526	-0.915304282	0.036028886	0.147110972	0.100859412	304	ENSG00000153339	TRAPPC8	0.054317949	-0.2	rs17741796	NA	threeUTR	NA	1	NA
rs867611	11:85776544_G_A	11:85968623_C_T	hcn	43.53070175	-0.044451326	0.036303058	-0.064701307	0.000364249	684	ENSG00000074266	EED	-0.036715326	-0.057324841	rs974144	synonymous	intron/coding	NA	1	NA
rs2093760	1:207786828_A_G	1:207941191_G_T	hcn	6.110473458	0.151568846	0.036343328	0.358523284	4.33E-12	697	ENSG00000117335	CD46	0.204460463	0.358974359	rs2724374	NA	intron/promoter	NA	1	NA
rs4575098	1:161155392_G_A	1:161495040_C_T	hcn	55.20501475	-0.143810746	0.036365305	-0.10522356	0.067645202	678	ENSG00000173110	HSPA6	-0.015611356	-0.176470588	rs1079109	nonsynonymous	intron/coding	probably damaging	1	NA
rs6014724	20:54998544_A_G	20:54979171_C_T	pcc	20.48790323	-0.104776455	0.03645303	-0.070838221	0.019080821	496	ENSG00000101138	CSTF1	0.479817132	0.970149254	rs7806	NA	threeUTR	NA	1	NA
rs73223431	8:27219987_C_T	8:27394366_C_T	pfc	30.44278607	0.079934469	0.036651191	0.094534495	0.011724433	804	ENSG00000120915	EPHX2	0.252659842	0.628525332	rs13439459	synonymous	coding	NA	1	NA
rs1859788	7:99971834_A_G	7:99767587_A_G	pfc	7.858764187	-0.106998054	0.036660716	0.211193962	8.25E-07	793	ENSG00000213420	GPC2	-0.440737688	-0.712479679	rs1918353	NA	promoter/threeUTR	NA	1	NA
rs190982	5:88223420_G_A	5:87962298_C_A	pfc	32.81818182	-0.073910575	0.036662836	0.195360443	1.67E-11	803	ENSG00000245526	NA	-0.15109942	-0.376717431	rs2304608	NA	intron	NA	1	NA
rs28394864	17:47450775_G_A	17:47390136_A_G	pcc	49.15487572	0.05651519	0.036679617	-0.069070637	0.039825678	523	ENSG00000198740	ZNF652	-0.249294122	-0.911111111	rs11654557	synonymous	coding	NA	1	NA
rs6931277	6:32583357_A_T	6:32938049_A_G	pcc	5.626893939	-0.16466239	0.036887058	0.022158356	0.779003679	528	ENSG00000204256/ENSG00000223837	BRD2	0.256912515	0.222222222	rs3135330	NA	intron/promoter/fiveUTR	NA	1	NA
rs12590654	14:92938855_G_A	14:93392834_C_A	pfc	5.979064039	-0.147585706	0.036924855	0.023240999	0.645834615	812	ENSG00000100604	CHGA	0.030849007	-0.04395751	rs7146118	NA	intron	NA	1	NA
rs867611	11:85776544_G_A	11:86133784_C_T	hcn	4.907407407	-0.143566028	0.036937391	0.096079727	0.092510238	702	ENSG00000149201	CCDC81	0.120428235	0.089430894	rs1056194	NA	threeUTR	NA	1	NA
rs429358	19:45411941_T_C	19:45186965_G_C	hcn	5.131024096	0.155833957	0.036981828	-0.220709614	2.03E-06	664	ENSG00000186567	CEACAM19	-0.019902562	-0.142857143	rs2289494	NA	intron/threeUTR	NA	1	NA
rs73223431	8:27219987_C_T	8:27394366_C_T	tc	60.65789474	0.094954529	0.037091715	0.214844734	9.34E-09	304	ENSG00000120915	EPHX2	0.277591958	0.6	rs13439459	synonymous	coding	NA	1	NA
rs6931277	6:32583357_A_T	6:32904661_G_A	pfc	2.890797546	-0.215542303	0.037217255	-0.010467455	0.857390463	815	ENSG00000242574	HLA-DMB	0.009674467	-0.02010487	rs171329	NA	intron/promoter	NA	1	NA
rs113260531	17:5138980_G_A	17:5328661_T_C	hcn	2.057388809	0.221760015	0.037280049	0.205472446	0.003541977	697	ENSG00000263272	NA	0.198451882	0.473684211	rs8067738	NA	intron	NA	1	NA
rs59685680	15:51001534_T_G	15:50888568_A_G	hcn	16.93123209	0.075250251	0.037290952	-0.065739203	0.048232665	698	ENSG00000092439	TRPM7	-0.143605752	-0.951219512	rs543821	synonymous	coding	NA	1	NA
rs3865444	19:51727962_C_A	19:51837171_A_G	pcc	11.27961165	0.087846148	0.037308758	-0.184580198	5.88E-07	515	ENSG00000186806	VSIG10L	-0.178957416	-0.2	rs7255306	synonymous	coding	NA	1	NA
rs59735493	16:31133100_G_A	16:30999462_T_C	tc	27.95723684	0.086652524	0.037359687	-0.058805787	0.073115501	304	ENSG00000279196/ENSG00000099377	HSD3B7	-0.579924065	-0.904761905	rs2305880	synonymous	threeUTR/coding/promoter	NA	1	NA
rs28394864	17:47450775_G_A	17:47009569_C_T	tc	45.57236842	0.093207765	0.037448566	0.184388647	1.80E-06	304	ENSG00000159210	SNF8	0.068415612	0.058823529	rs55980913	NA	intron	NA	1	NA
rs6733839	2:127892810_C_T	2:127783773_A_C	hcn	3.011782032	-0.141492226	0.037479217	-0.602562149	6.15E-16	679	ENSG00000260163	NA	0.346329346	0.725806452	rs2404174	NA	intron/promoter/intergenic	NA	1	NA
rs59735493	16:31133100_G_A	16:30786927_C_T	tc	16.68092105	-0.118723374	0.037618498	-0.158475254	0.002060632	304	ENSG00000103549/ENSG00000280211	RNF40	0.520684795	0.820895522	rs3747486	NA	threeUTR	NA	1	NA
rs1859788	7:99971834_A_G	7:99812008_G_A	pfc	18.40439276	-0.094877053	0.037709519	-0.073698167	0.033737927	774	ENSG00000066923	STAG3	0.069676295	0.377699678	rs12056000	NA	intron/threeUTR	NA	1	NA
rs4147929	19:1063443_A_G	19:899444_C_T	pfc	66.61935484	0.061069057	0.037788358	0.018680073	0.357934514	775	ENSG00000198858	R3HDM4	-0.041438968	-0.295215406	rs2965284	synonymous	coding/threeUTR	NA	1	NA
rs3740688	11:47380340_G_T	11:46897446_G_A	tc	133.0723684	0.096368935	0.037991992	0.159435745	6.83E-10	304	ENSG00000134569	LRP4	0.24637864	0.4	rs2306033	nonsynonymous	coding	benign	1	NA
rs3740688	11:47380340_G_T	11:47182926_G_A	pfc	30.04097311	0.071906732	0.038106829	0.277992655	2.62E-21	781	ENSG00000149179	C11orf49	0.216524797	0.322319969	rs3740694	NA	threeUTR	NA	1	NA
rs429358	19:45411941_T_C	19:45807931_T_C	pcc	2.649019608	0.223759421	0.038345158	-0.038249811	0.588273245	510	ENSG00000007047	MARK4	-0.015720662	-0.224489796	rs10415720	NA	threeUTR	NA	1	NA
rs4147929	19:1063443_A_G	19:805707_A_T	pcc	7.833667335	-0.132675066	0.038358384	0.106026512	0.04984196	499	ENSG00000011304	PTBP1	0.002368417	-0.086956522	rs11549877	NA	intron/promoter	NA	1	NA
rs6733839	2:127892810_C_T	2:127821207_G_A	hcn	116.5752212	0.051089878	0.038638782	-0.064487474	0.066319352	678	ENSG00000136717	BIN1	0.060368208	0.444444444	rs1137845	synonymous	coding	NA	1	NA
rs1859788	7:99971834_A_G	7:99950416_C_T	pcc	11.17948718	0.099584614	0.038684909	0.152215151	0.000337174	507	ENSG00000272752/ENSG00000121716/ENSG00000235333	PILRB/PVRIG2P	0.282116292	1	rs532285838	NA	intron/fiveUTR/promoter	NA	1	NA
rs3740688	11:47380340_G_T	11:47349969_C_A	pfc	23.5460199	-0.087280162	0.038755982	-0.07999203	0.015133519	804	ENSG00000110514	MADD	0.364553388	0.805858483	rs753993	NA	NA	NA	1	NA
rs2074612	5:139714690_T_C	5:140188575_G_C	tc	3.463815789	-0.196615234	0.038875519	-0.412129607	2.34E-06	304	ENSG00000204967	PCDHA4	0.271281401	0.487179487	rs2879087	synonymous	intron/coding	NA	1	NA
rs4236673	8:27464929_A_G	8:27311703_T_C	tc	409.6480263	-0.055302499	0.038958054	0.050657227	0.001280836	304	ENSG00000120899	PTK2B	-0.094919077	-0.235294118	rs1879184	synonymous	coding/promoter	NA	1	NA
rs117618017	15:63569902_C_T	15:63446012_G_A	pfc	3.529336735	0.20730402	0.039076759	-0.709026491	1.05E-12	784	ENSG00000185088	RPS27L	-0.10916501	-0.695857768	rs28637229	NA	intron/threeUTR	NA	1	NA
rs4147929	19:1063443_A_G	19:603634_T_C	pcc	295.0219124	0.045754311	0.039134875	-0.035398164	0.2022564	502	ENSG00000099822	HCN2	-0.094290119	-0.151515152	rs56131056	synonymous	coding	NA	1	NA
rs6733839	2:127892810_C_T	2:127782656_C_G	hcn	5.303834808	-0.10510312	0.039158531	-0.233985331	4.00E-06	678	ENSG00000260634	NA	0.351260691	0.725806452	rs72843886	NA	intron/promoter/intergenic	NA	1	NA
rs28394864	17:47450775_G_A	17:47372764_C_T	tc	10.55592105	-0.118627022	0.039294255	0.324333349	1.15E-08	304	ENSG00000198740	ZNF652	-0.581596374	-0.97826087	rs2906100	NA	threeUTR	NA	1	NA
rs3740688	11:47380340_G_T	11:47857253_T_C	pcc	19.45261122	0.058829216	0.03929503	0.040959919	0.11093393	517	ENSG00000030066	NUP160	0.335751093	0.56302521	rs3816605	nonsynonymous	coding/threeUTR	benign	1	NA
rs1859788	7:99971834_A_G	7:100458795_T_C	hcn	24.10494753	0.052179643	0.039364528	0.007466058	0.715824179	667	ENSG00000146828	SLC12A9	-0.225497468	-0.105590062	rs314378	synonymous	coding/threeUTR/promoter	NA	1	NA
rs17125924	14:53391680_A_G	14:53345378_G_A	pcc	86.20881226	-0.083805291	0.039415608	0.054753726	0.10943941	522	ENSG00000073712	FERMT2	-0.862838246	-1	rs2357947	synonymous/nonsense	intron/coding	NA	1	NA
rs28394864	17:47450775_G_A	17:47591609_T_G	tc	29.31578947	0.192459139	0.039534701	0.03469864	0.623343085	304	ENSG00000064300	NGFR	-0.06021125	-0.142857143	rs734194	NA	intron/threeUTR	NA	1	NA
rs2093760	1:207786828_A_G	1:207968697_T_G	pcc	34.90285714	-0.104231699	0.039570816	0.050381091	0.327908137	525	ENSG00000117335	CD46	0.101746487	0.666666667	rs1237	NA	threeUTR	NA	1	NA
rs10933431	2:233981912_G_C	2:233722093_C_T	pfc	63.05128205	0.066883159	0.039574169	-0.098780406	0.005337148	780	ENSG00000204120/ENSG00000182600	GIGYF2/SNORC	-0.057693363	-0.246095773	rs3738904	NA	threeUTR/fiveUTR/promoter	NA	1	NA
rs4236673	8:27464929_A_G	8:27464929_A_G	tc	7.825657895	0.111976288	0.039718706	0.111976288	0.039718706	304	NA	NA	1	1	rs4236673	NA	intron	NA	1	NA
rs3740688	11:47380340_G_T	11:47857253_T_C	pfc	7.716604245	0.092819715	0.039809055	-0.012407865	0.737145083	801	ENSG00000030066	NUP160	0.333735767	0.587628866	rs3816605	nonsynonymous	coding/threeUTR	benign	1	NA
rs73223431	8:27219987_C_T	8:27454682_G_A	pfc	9.291201983	-0.091562779	0.039831533	0.034194071	0.369162639	807	ENSG00000120885	CLU	0.072538158	0.098862867	rs9331950	NA	threeUTR	NA	1	NA
rs73223431	8:27219987_C_T	8:27255146_G_A	pfc	83.81738035	-0.056456171	0.040012159	0.064141197	0.00301192	794	ENSG00000120899	PTK2B	-0.418442222	-0.84488072	rs1045511	synonymous	coding/promoter	NA	1	NA
rs117618017	15:63569902_C_T	15:63886379_G_C	pcc	9.843813387	0.112850526	0.040112907	0.017816455	0.653532744	493	ENSG00000140455	USP3	0.074286674	0.421052632	rs11457	NA	intron/threeUTR	NA	1	NA
rs867611	11:85776544_G_A	11:86055901_T_C	hcn	2.951428571	0.152344616	0.04011887	-0.042611215	0.56228887	700	ENSG00000149196	HIKESHI	0.097119187	0.448275862	rs6592284	NA	intron/threeUTR	NA	1	NA
rs4575098	1:161155392_G_A	1:161155875_C_T	hcn	4.263532764	0.180449961	0.040132955	0.040414082	0.634393673	702	ENSG00000158859	ADAMTS4	-0.171046706	-0.818181818	rs60677420	NA	threeUTR	NA	1	NA
rs2074612	5:139714690_T_C	5:140011468_C_G	pcc	50.46197719	-0.06921403	0.040220958	0.126989963	6.95E-05	526	ENSG00000170458	CD14	-0.03406057	0	rs4914	synonymous	coding	NA	1	NA
rs11257238	10:11717397_T_C	10:11504752_T_C	hcn	18.5407855	0.063486149	0.040433148	-0.065389875	0.130010145	662	ENSG00000148429	USP6NL	-0.093771362	-0.875	rs12570211	synonymous	coding	NA	1	NA
rs3740688	11:47380340_G_T	11:47487740_G_A	pfc	302.0384615	-0.051918046	0.04044468	-0.004474741	0.8242505	806	ENSG00000149187	CELF1	-0.368907286	-0.93823423	rs1044269	NA	threeUTR	NA	1	NA
rs113260531	17:5138980_G_A	17:4642815_C_T	pfc	10.25902062	0.159933497	0.040454756	0.219907508	2.90E-08	776	ENSG00000161921	CXCL16	0.090913607	0.302389706	rs752371	NA	promoter/fiveUTR	NA	1	NA
rs190982	5:88223420_G_A	5:87704839_G_T	pcc	2.699432892	0.158380759	0.040515521	-0.111483701	0.129739429	529	ENSG00000247828/ENSG00000250156	NA	-0.064398611	-0.387755102	rs6452786	NA	intron/promoter	NA	1	NA
rs113260531	17:5138980_G_A	17:4701019_C_T	hcn	235.2166172	-0.050089756	0.040651352	0.129073072	4.12E-09	674	ENSG00000142507	PSMB6	-0.009450342	0	rs2304975	synonymous/nonsynonymous	coding/promoter	NA	1	NA
rs10933431	2:233981912_G_C	2:233742837_C_G	pfc	48.18309859	-0.115543587	0.040790038	-0.677560693	1.87E-34	781	ENSG00000182600	SNORC	0.137180573	0.263157895	rs11678684	NA	intron	NA	1	NA
rs3740688	11:47380340_G_T	11:47746962_A_G	pfc	13.45252774	-0.119460861	0.040915167	0.039272293	0.537647262	811	ENSG00000109920	FNBP4	0.152866887	0.650834138	rs11039358	NA	intron/promoter	NA	1	NA
rs6014724	20:54998544_A_G	20:55204478_C_T	tc	2.546052632	-0.584158954	0.040916153	-0.129526188	0.405918438	304	ENSG00000087510	TFAP2C	-0.098714379	0.333333333	rs62208554	NA	fiveUTR/promoter	NA	1	NA
rs442495	15:59022615_T_C	15:59147800_C_T	tc	31.16447368	-0.086268721	0.040985	-0.038612537	0.319941094	304	ENSG00000128923	MINDY2	0.568675864	1	rs431414	NA	threeUTR	NA	1	NA
rs4575098	1:161155392_G_A	1:161163037_T_C	pcc	19.34608031	-0.095413839	0.040993942	-0.051975184	0.114194879	523	ENSG00000158859	ADAMTS4	0.405281798	0.98019802	rs4233367	nonsynonymous	coding	benign	1	NA
rs113260531	17:5138980_G_A	17:5112470_T_C	pcc	2.103921569	0.286211286	0.041000512	-0.351836802	0.00077833	510	ENSG00000161929	SCIMP	0.016228815	-0.263157895	rs1176628	NA	intron/threeUTR	NA	1	NA
rs113260531	17:5138980_G_A	17:4704678_G_A	pcc	6.312992126	0.239887733	0.041014628	-1.899440075	8.29E-31	508	ENSG00000262165	C17orf114	-0.03287935	-0.692307692	rs11654690	nonsynonymous	coding/intergenic	NA	1	NA
rs113260531	17:5138980_G_A	17:5264916_C_T	pfc	62.98254364	-0.114621723	0.041238235	-0.205924948	4.30E-10	802	ENSG00000029725/ENSG00000108559	RABEP1/NUP88	-0.092129425	-0.314285714	rs34594998	synonymous	coding	NA	1	NA
rs113260531	17:5138980_G_A	17:5328661_T_C	tc	9.155115512	0.179757955	0.041346676	0.107248733	0.067907588	303	ENSG00000263272	NA	0.1655138	0.272727273	rs8067738	NA	intron	NA	1	NA
rs17125924	14:53391680_A_G	14:53503668_C_T	pfc	25.625	0.160152341	0.041491172	-0.521185436	4.32E-62	808	ENSG00000100523/ENSG00000258985	DDHD1	-0.162345556	-0.596638655	rs944450	NA	promoter/threeUTR	NA	1	NA
rs113260531	17:5138980_G_A	17:5356913_C_T	hcn	27.82589928	-0.08152109	0.041500335	0.085726844	0.001146743	695	ENSG00000005100	DHX33	-0.071947524	-0.379310345	rs16954697	synonymous/nonsynonymous	coding/threeUTR	NA	1	NA
rs11218343	11:121435587_T_C	11:121502745_C_G	hcn	139.9039301	0.06566953	0.041616853	0.05040352	0.000910349	687	ENSG00000137642	SORL1	-0.184465271	-0.894736842	rs1131497	NA	threeUTR	NA	1	NA
rs117618017	15:63569902_C_T	15:63363631_C_T	pcc	112.14	-0.079939868	0.041638298	-0.173432422	1.34E-09	500	ENSG00000140416	TPM1	-0.096363463	-0.583333333	rs1050255	NA	intron/threeUTR	NA	1	NA
rs3740688	11:47380340_G_T	11:47639063_G_A	hcn	38.29184549	0.055904302	0.041756748	-0.08904257	0.030973472	699	ENSG00000109919	MTCH2	0.205559775	0.823529412	rs9089	NA	threeUTR	NA	1	NA
rs113260531	17:5138980_G_A	17:4645324_T_C	pcc	2.554901961	0.25039094	0.041890767	0.27806134	6.70E-05	510	ENSG00000141497	ZMYND15	-0.051765089	0.01754386	rs3826517	synonymous	coding/promoter	NA	1	NA
rs4147929	19:1063443_A_G	19:1088119_G_C	tc	96.78618421	0.09609858	0.041984183	0.011586777	0.671664564	304	ENSG00000099817	POLR2E	0.170015308	0.826086957	rs2238587	NA	intron/threeUTR	NA	1	NA
rs12590654	14:92938855_G_A	14:92525617_T_C	pfc	9.587871287	-0.101652676	0.042005004	0.043696876	0.369469335	808	ENSG00000066427	ATXN3	0.064736042	0.104685904	rs9652396	NA	promoter/threeUTR	NA	1	NA
rs59735493	16:31133100_G_A	16:31129895_A_G	pfc	4.587438424	0.128027356	0.042049765	-0.184315161	0.000123357	812	ENSG00000262766	NA	-0.493184561	-1	rs9925964	NA	intron	NA	1	NA
rs28394864	17:47450775_G_A	17:47283815_C_T	hcn	2.971428571	0.118476705	0.042053044	0.211272723	5.40E-05	700	ENSG00000167083	GNGT2	0.565927498	0.857142857	rs55634267	NA	threeUTR	NA	1	NA
rs17125924	14:53391680_A_G	14:53325090_C_T	pcc	100.3899614	-0.079339608	0.042132431	0.047230396	0.149660468	518	ENSG00000073712	FERMT2	-0.871396803	-0.975	rs6572868	NA	intron/threeUTR	NA	1	NA
rs113260531	17:5138980_G_A	17:5404062_C_T	hcn	522.8146552	-0.060673157	0.042166924	0.011408647	0.722368529	696	ENSG00000286190	NA	0.008189377	-0.444444444	rs116516994	nonsynonymous	intron/coding	NA	1	NA
rs190982	5:88223420_G_A	5:87704839_G_T	tc	2.210526316	0.228913336	0.042168018	0.124431737	0.211028968	304	ENSG00000247828/ENSG00000250156	NA	-0.132984375	-0.413793103	rs6452786	NA	intron/promoter	NA	1	NA
rs2081545	11:59958380_C_A	11:59570827_T_C	tc	5.980263158	0.214774199	0.042310524	0.22682555	0.091398838	304	ENSG00000166900	STX3	-0.066659059	-0.066666667	rs75304130	NA	threeUTR	NA	1	NA
rs6014724	20:54998544_A_G	20:55033856_A_C	pfc	2.157629256	0.237697057	0.042342721	-0.091323759	0.132729633	793	ENSG00000087589	CASS4	-0.101025564	-0.719072696	rs4811697	NA	threeUTR	NA	1	NA
rs190982	5:88223420_G_A	5:88015545_A_C	hcn	30.85125184	-0.062331479	0.042366122	-0.069036612	0.004270951	679	ENSG00000081189	MEF2C	0.381105788	0.757225434	rs34316	NA	intron/threeUTR	NA	1	NA
rs113260531	17:5138980_G_A	17:5112470_T_C	hcn	3.366715758	0.215300178	0.042438767	-0.230946969	0.003635288	679	ENSG00000161929	SCIMP	-0.026698223	-0.12	rs1176628	NA	intron/threeUTR	NA	1	NA
rs113260531	17:5138980_G_A	17:4642815_C_T	pcc	30.94747475	0.094547874	0.042450147	0.134769445	4.12E-07	495	ENSG00000161921	CXCL16	0.135770931	0.333333333	rs752371	NA	promoter/fiveUTR	NA	1	NA
rs4147929	19:1063443_A_G	19:890165_G_A	pfc	49.64698331	0.071468539	0.042507407	-0.05539379	0.010688733	779	ENSG00000175221	MED16	-0.030554691	0.034288488	rs6678	synonymous	intron/coding/threeUTR	NA	1	NA
rs59735493	16:31133100_G_A	16:31343243_T_C	pfc	8.25477707	0.094592552	0.04250904	-0.081268565	0.028057292	785	ENSG00000169896	ITGAM	-0.344572018	-0.521263051	rs4594268	NA	threeUTR	NA	1	NA
rs12590654	14:92938855_G_A	14:92548785_C_T	hcn	46.53498542	-0.038937694	0.042521656	-0.011006471	0.533893053	686	ENSG00000066427	ATXN3	-0.022760725	0.086956522	rs1048755	nonsynonymous	coding/threeUTR	benign	1	NA
rs9381563	6:47432637_C_T	6:47594722_G_A	pfc	12.66002491	-0.078019599	0.042574077	-0.075175657	0.020154822	803	ENSG00000198087	CD2AP	0.39341897	0.92404759	rs719856	NA	threeUTR	NA	1	NA
rs2074612	5:139714690_T_C	5:140021482_C_T	tc	16.61513158	-0.109444331	0.042579368	0.126095639	0.006562928	304	ENSG00000113119	TMCO6	-0.182661599	-0.454545455	rs11554680	synonymous	intron/coding/threeUTR/promoter	NA	1	NA
rs1859788	7:99971834_A_G	7:99758136_T_G	pcc	11.48692153	0.092994001	0.042644856	-0.077217308	0.024567997	497	ENSG00000197093	GAL3ST4	-0.44181188	-0.672131148	rs3800951	synonymous/nonsynonymous	promoter/coding	NA	1	NA
rs4147929	19:1063443_A_G	19:1224518_C_T	tc	8.993421053	0.194359772	0.042653269	-0.029553896	0.665018314	304	ENSG00000118046	STK11	-0.029820548	-0.04	rs34072429	NA	intron/threeUTR	NA	1	NA
rs4575098	1:161155392_G_A	1:161254634_G_C	hcn	318.5590778	0.063595405	0.042665038	0.138140529	6.82E-08	694	ENSG00000248485	PCP4L1	-0.002103814	0.079365079	rs12091289	NA	threeUTR	NA	1	NA
rs113260531	17:5138980_G_A	17:4800290_C_T	tc	20.95709571	-0.229105619	0.042780813	0.317664229	2.03E-12	303	ENSG00000141503	MINK1	-0.129150643	-0.454545455	rs2302317	NA	threeUTR	NA	1	NA
rs4147929	19:1063443_A_G	19:1224286_G_T	hcn	3.839469809	-0.143484886	0.042785155	0.109873795	0.037674419	679	ENSG00000118046	STK11	-0.155442236	-0.051282051	rs35004890	NA	intron/threeUTR	NA	1	NA
rs73223431	8:27219987_C_T	8:27184341_C_T	hcn	3.306034483	0.123760961	0.043084877	-0.100047905	0.066546019	696	ENSG00000120899	PTK2B	-0.446291164	-1	rs2322720	NA	intron/fiveUTR/promoter	NA	1	NA
rs3865444	19:51727962_C_A	19:52220351_G_A	tc	13.84210526	0.179781328	0.043154155	-0.029628853	0.761461244	304	ENSG00000105509	HAS1	0.132221151	-0.225806452	rs11084111	synonymous/nonsynonymous	coding	NA	1	NA
rs2074612	5:139714690_T_C	5:140216042_G_A	tc	2.394736842	-0.320564285	0.043236149	-0.044861582	0.851388125	304	ENSG00000204963	PCDHA7	0.181577143	0.111111111	rs61730623	nonsynonymous	intron/coding	NA	1	NA
rs4575098	1:161155392_G_A	1:160966432_C_T	hcn	14.36574746	-0.089109947	0.043365961	-0.121313481	0.000210846	689	ENSG00000158769	F11R	-0.078096931	-0.134615385	rs41267947	NA	threeUTR	NA	1	NA
rs113260531	17:5138980_G_A	17:4642814_G_T	pcc	30.95757576	0.094534532	0.043379126	0.135499672	3.02E-07	495	ENSG00000161921	CXCL16	0.135770931	0.333333333	rs752370	NA	promoter/fiveUTR	NA	1	NA
rs59735493	16:31133100_G_A	16:30995528_A_G	pcc	50.0038835	0.047464276	0.043421053	-0.053267284	0.007719644	515	ENSG00000099381	SETD1A	-0.570613714	-0.84057971	rs11076	NA	threeUTR/promoter	NA	1	NA
rs867611	11:85776544_G_A	11:85373668_A_G	hcn	18.34442836	-0.070217361	0.043442423	0.11923172	8.47E-05	691	ENSG00000137504	CREBZF	-0.192045452	-0.315789474	rs7116195	NA	intron/threeUTR	NA	1	NA
rs429358	19:45411941_T_C	19:45912002_A_C	tc	80.51973684	0.082136959	0.043471455	-0.102720815	0.000168642	304	ENSG00000117877/ENSG00000012061	POLR1G/ERCC1	-0.034137491	0.176470588	rs735482	nonsynonymous	coding/threeUTR	benign	1	NA
rs1859788	7:99971834_A_G	7:100410597_G_A	tc	18.66776316	-0.115621904	0.043511556	-0.007311082	0.869434469	304	ENSG00000196411	EPHB4	0.128820356	0.583333333	rs2230585	synonymous	coding/threeUTR	NA	1	NA
rs12590654	14:92938855_G_A	14:92918361_C_G	tc	5.930921053	0.197994395	0.043561284	0.138212091	0.049905426	304	ENSG00000140090	SLC24A4	0.292660153	0.652173913	rs7142789	NA	promoter	NA	1	NA
rs113260531	17:5138980_G_A	17:4926882_A_G	pfc	268.2418546	0.050668311	0.043595126	-0.013271118	0.166169305	798	ENSG00000129250	KIF1C	-0.344473257	-0.595698925	rs346828	synonymous	coding	NA	1	NA
rs4236673	8:27464929_A_G	8:27592828_G_A	pfc	79.69609079	-0.037233766	0.043870378	-0.067389241	4.71E-06	793	ENSG00000147419	CCDC25	-0.016261388	-0.108889052	rs7465	NA	threeUTR	NA	1	NA
rs73223431	8:27219987_C_T	8:27184341_C_T	pcc	9.9348659	0.096295147	0.043929501	-0.184225733	1.01E-05	522	ENSG00000120899	PTK2B	-0.42142841	-0.979166667	rs2322720	NA	intron/fiveUTR/promoter	NA	1	NA
rs4236673	8:27464929_A_G	8:27610510_T_C	tc	2.917763158	-0.224402642	0.04399382	-0.115093547	0.203703957	304	ENSG00000253875	NA	0.09625337	0.169811321	rs10100165	NA	intron/promoter	NA	1	NA
rs113260531	17:5138980_G_A	17:4801594_C_G	tc	4.648026316	0.335321667	0.044006704	0.029824465	0.791301112	304	ENSG00000108556	CHRNE	-0.063230749	-0.166666667	rs3514	NA	promoter/threeUTR	NA	1	NA
rs429358	19:45411941_T_C	19:44930738_T_C	hcn	10.38415546	-0.104907781	0.044075836	0.102155022	0.001421561	669	ENSG00000278318	ZNF229	0.00490808	0.188405797	rs1062098	NA	threeUTR	NA	1	NA
rs113260531	17:5138980_G_A	17:4802329_G_A	tc	3.986842105	0.334923672	0.044109556	-0.246804337	0.041456882	304	ENSG00000108556	CHRNE	-0.0666381	-0.076923077	rs33978919	synonymous	promoter/coding	NA	1	NA
rs10933431	2:233981912_G_C	2:233723182_G_A	pfc	68.52658885	0.052930172	0.044125622	-0.055990193	0.014363522	771	ENSG00000204120	GIGYF2	0.033301769	-0.000322639	rs1284	NA	intron/threeUTR	NA	1	NA
rs4575098	1:161155392_G_A	1:161185058_G_T	hcn	10.52941176	0.133984209	0.044149766	-0.368054189	4.71E-18	697	ENSG00000158869	FCER1G	-0.310771201	-0.958762887	rs2070901	NA	promoter	NA	1	NA
rs6733839	2:127892810_C_T	2:128050134_T_C	tc	12.68092105	-0.155213729	0.044163684	0.498048832	5.64E-16	304	ENSG00000163161	ERCC3	-0.066543634	-0.157894737	rs4150402	NA	promoter/intron/threeUTR	NA	1	NA
rs113260531	17:5138980_G_A	17:4803711_G_A	hcn	14.75216138	0.107635806	0.044245069	0.268561027	8.47E-15	694	ENSG00000205710	C17orf107	-0.007351352	-0.25	rs35400274	nonsense	intron/threeUTR/coding/promoter	NA	1	NA
rs3740688	11:47380340_G_T	11:47280762_G_A	tc	20.14473684	0.123883242	0.0443464	0.255923924	2.66E-06	304	ENSG00000025434	NR1H3	0.37379553	0.823529412	rs11039155	NA	intron/fiveUTR/promoter	NA	1	NA
rs2081545	11:59958380_C_A	11:60059810_A_G	pfc	5.635916359	-0.195762667	0.044402991	-0.156630478	0.032931703	813	ENSG00000110079	MS4A4A	-0.183526373	0.069369903	rs10750931	nonsynonymous	coding/threeUTR	probably damaging	1	NA
rs4147929	19:1063443_A_G	19:984537_A_G	pfc	37.50706033	0.087280206	0.04444972	0.340096757	4.96E-34	779	ENSG00000065268	WDR18	0.104934714	0.660326087	rs61732720	nonsynonymous/synonymous	coding/promoter	probably damaging	1	NA
rs113260531	17:5138980_G_A	17:4889779_G_A	hcn	3.320512821	0.216974992	0.044456063	-0.083008889	0.495375973	702	ENSG00000262678	NA	-0.014951885	-0.454545455	rs2286010	NA	intron/promoter	NA	1	NA
rs17125924	14:53391680_A_G	14:53529669_A_T	tc	58.84868421	0.181381192	0.044595927	0.063060455	0.113984425	304	ENSG00000100523	DDHD1	0.140324933	0.777777778	rs4898778	synonymous/nonsynonymous	coding/threeUTR/promoter	NA	1	NA
rs113260531	17:5138980_G_A	17:4801594_C_G	pcc	2.675521822	0.233814582	0.044616205	-0.019860526	0.821846189	527	ENSG00000108556	CHRNE	-0.003824631	-0.416666667	rs3514	NA	promoter/threeUTR	NA	1	NA
rs4147929	19:1063443_A_G	19:875389_G_A	tc	94.12171053	-0.073528346	0.044631564	-0.034426157	0.124693569	304	ENSG00000175221	MED16	0.009900239	-0.027027027	rs11546307	synonymous/nonsynonymous	intron/coding	NA	1	NA
rs12590654	14:92938855_G_A	14:92960238_A_G	pfc	10.71747212	-0.094379939	0.044655152	0.000306031	0.994751453	807	ENSG00000140090	SLC24A4	0.295200423	0.696836843	rs4900132	NA	threeUTR	NA	1	NA
rs113260531	17:5138980_G_A	17:5126876_C_T	pcc	4.011406844	0.154269312	0.044708396	-0.055486185	0.292030866	526	ENSG00000261879	NA	-0.45471919	-0.973684211	rs2641255	NA	intron	NA	1	NA
rs6733839	2:127892810_C_T	2:127812632_C_A	pfc	69.82435897	0.086936605	0.044841003	-0.126641218	0.000695803	780	ENSG00000136717	BIN1	-0.221085682	-0.648695627	rs77696070	NA	intron	NA	1	NA
rs4147929	19:1063443_A_G	19:621070_G_A	pcc	65.39314516	0.055016572	0.045136233	-0.11908573	1.28E-07	496	ENSG00000099821	POLRMT	0.015904605	-0.181818182	rs77809401	synonymous	coding/promoter	NA	1	NA
rs113260531	17:5138980_G_A	17:4721376_A_G	pcc	22.81547619	-0.13782444	0.045196091	-0.248498424	2.92E-07	504	ENSG00000129219	PLD2	0.312126546	0.512195122	rs17854914	nonsynonymous	intron/coding/threeUTR/promoter	possibly damaging	1	NA
rs4147929	19:1063443_A_G	19:1088119_G_C	hcn	55.30075188	0.057534118	0.045331762	-0.050577359	0.015809985	665	ENSG00000099817	POLR2E	0.190372949	0.731343284	rs2238587	NA	intron/threeUTR	NA	1	NA
rs59685680	15:51001534_T_G	15:51057868_C_A	pcc	25.6023166	0.067044642	0.04534251	0.066049826	0.048680456	518	ENSG00000138600	SPPL2A	0.970105824	0.940828402	rs3896609	NA	fiveUTR/promoter	NA	1	NA
rs17125924	14:53391680_A_G	14:53175731_A_G	hcn	2.449404762	-0.279581879	0.045413645	0.100669191	0.377818104	672	ENSG00000100519	PSMC6	-0.009929774	-1	rs62005431	NA	intron/promoter	NA	1	NA
rs4147929	19:1063443_A_G	19:821862_T_G	pcc	10.53346856	0.1057498	0.045466463	0.105145806	0.005478119	493	ENSG00000129951	PLPPR3	0.0299115	0.047619048	rs351100	NA	intron/promoter/fiveUTR	NA	1	NA
rs10933431	2:233981912_G_C	2:234078333_G_T	pfc	4.477040816	-0.148832126	0.045673117	0.176536796	0.002422988	784	ENSG00000168918	INPP5D	0.06366892	0.077925704	rs10803668	NA	intron/promoter	NA	1	NA
rs113260531	17:5138980_G_A	17:4642814_G_T	pfc	10.20876289	0.155084148	0.0457094	0.227410653	7.73E-09	776	ENSG00000161921	CXCL16	0.090913607	0.302389706	rs752370	NA	promoter/fiveUTR	NA	1	NA
rs10933431	2:233981912_G_C	2:233599904_A_C	pcc	53.03271984	0.039768183	0.045730586	0.022971675	0.169505687	489	ENSG00000204120	GIGYF2	-0.044254085	-0.046511628	rs11555646	NA	fiveUTR	NA	1	NA
rs867611	11:85776544_G_A	11:85689435_T_C	tc	18.52302632	-0.112732995	0.045945922	-0.087568186	0.091618013	304	ENSG00000073921	PICALM	0.710301078	1	rs618629	NA	promoter	NA	1	NA
rs73223431	8:27219987_C_T	8:27310546_A_G	hcn	3.932471264	-0.145710712	0.045966719	-0.290442277	3.19E-06	696	ENSG00000120899	PTK2B	0.227995475	0.921052632	rs3735758	NA	promoter	NA	1	NA
rs3740688	11:47380340_G_T	11:47349846_G_A	pcc	10.38342967	-0.10011408	0.046004493	-0.049956623	0.294633386	519	ENSG00000110514	MADD	0.351161275	0.804878049	rs753992	NA	promoter	NA	1	NA
rs2074612	5:139714690_T_C	5:140174865_G_C	hcn	5.195994278	-0.090146398	0.046084676	-0.288008437	4.04E-13	699	ENSG00000204969	PCDHA2	0.33717958	0.019417476	rs11167600	nonsynonymous	intron/coding	NA	1	NA
rs867611	11:85776544_G_A	11:85776544_G_A	tc	2.542763158	-0.201396331	0.046183607	-0.201396331	0.046183607	304	NA	NA	1	1	rs867611	NA	intron	NA	1	NA
rs2074612	5:139714690_T_C	5:140052271_A_G	pcc	11.325	0.076528412	0.046199507	-0.190934341	8.35E-09	520	ENSG00000120314/ENSG00000256453	WDR55/DND1	-0.375509874	-0.058823529	rs2563333	synonymous	threeUTR/coding	NA	1	NA
rs429358	19:45411941_T_C	19:45854330_A_C	tc	55.77302632	-0.123282933	0.046530601	-0.132616256	0.012204934	304	ENSG00000104884	ERCC2	-0.048129685	0.111111111	rs3916898	NA	threeUTR	NA	1	NA
rs4147929	19:1063443_A_G	19:1049305_C_A	tc	13.18092105	-0.175932577	0.046533417	-0.056365323	0.368685073	304	ENSG00000064687	ABCA7	0.126166359	0.894736842	rs4147915	synonymous	coding/promoter	NA	1	NA
rs59735493	16:31133100_G_A	16:30999142_A_G	tc	19.93092105	0.099828392	0.046567395	-0.080626995	0.054336424	304	ENSG00000279196/ENSG00000099377	HSD3B7	-0.579924065	-0.904761905	rs9938550	synonymous/nonsynonymous	coding	benign	1	NA
rs12590654	14:92938855_G_A	14:93399306_A_G	tc	18.94407895	0.204408816	0.046626701	0.278323594	0.001737823	304	ENSG00000100604	CHGA	0.003748971	0.272727273	rs4900163	NA	NA	NA	1	NA
rs1859788	7:99971834_A_G	7:99811836_A_T	hcn	23.50150602	-0.055350162	0.04663455	-0.059888512	0.021667143	664	ENSG00000066923	STAG3	0.752158813	0.98156682	rs1052482	NA	intron/threeUTR	NA	1	NA
rs2081545	11:59958380_C_A	11:59945745_T_C	pcc	22.06563707	-0.081138823	0.046682351	-0.082458161	0.043081907	518	ENSG00000110077	MS4A6A	0.995847466	1	rs12453	synonymous	intron/coding/promoter	NA	1	NA
rs12590654	14:92938855_G_A	14:92958522_A_C	pcc	3.612476371	0.163721142	0.046901516	-0.070284119	0.630465088	529	ENSG00000140090	SLC24A4	0.219086865	0.928571429	rs45587635	nonsynonymous	coding	benign	1	NA
rs12590654	14:92938855_G_A	14:92537163_T_G	pfc	3.992638037	0.151289182	0.046970823	0.54255111	1.90E-23	815	ENSG00000066427	ATXN3	-0.018014776	0.069843021	rs3092822	NA	intron/threeUTR	NA	1	NA
rs73223431	8:27219987_C_T	8:27309339_T_C	hcn	5.034632035	-0.10430823	0.047081945	-0.00327247	0.940411676	693	ENSG00000120899	PTK2B	0.372794659	0.777777778	rs1106359	NA	promoter	NA	1	NA
rs7810606	7:143108158_T_C	7:143088085_G_A	hcn	35.47251114	-0.049692037	0.047100813	-0.117245731	1.54E-07	673	ENSG00000159840	ZYX	0.098086911	0.271186441	rs4859	NA	intron/threeUTR	NA	1	NA
rs6733839	2:127892810_C_T	2:128063846_C_T	pfc	20.32046332	-0.077591094	0.047233996	-0.187442821	1.85E-09	777	ENSG00000169967	MAP3K2	-0.078464865	-0.138888889	rs9923	NA	intron/threeUTR	NA	1	NA
rs59685680	15:51001534_T_G	15:50853571_A_G	hcn	20.25436047	0.059310381	0.047305244	0.010700873	0.61130142	688	ENSG00000092439	TRPM7	0.484645387	0.942857143	rs616256	NA	threeUTR	NA	1	NA
rs11257238	10:11717397_T_C	10:11499162_T_C	tc	3.970394737	0.205164909	0.047397581	-0.042323511	0.770001455	304	ENSG00000148429	USP6NL	-0.111905079	-0.25	rs72777657	NA	threeUTR	NA	1	NA
rs10933431	2:233981912_G_C	2:233925166_G_A	pcc	26.94545455	0.072374981	0.04766267	-0.029011961	0.26412637	495	ENSG00000168918	INPP5D	-0.058459726	-0.163265306	rs1141328	NA	fiveUTR/promoter	NA	1	NA
rs73223431	8:27219987_C_T	8:27396208_G_A	pfc	22.29207921	0.105570359	0.047681782	0.171022355	0.002918933	808	ENSG00000120915	EPHX2	-0.081155501	-0.143221709	rs4149253	synonymous	coding	NA	1	NA
rs4575098	1:161155392_G_A	1:161158348_G_A	hcn	3.542735043	0.141622113	0.047841104	0.161076034	0.027416229	702	ENSG00000158859	ADAMTS4	0.521644486	0.889908257	rs12077004	NA	threeUTR	NA	1	NA
rs59735493	16:31133100_G_A	16:31099783_T_C	tc	8.453947368	0.130198855	0.047991112	0.125801873	0.021048133	304	ENSG00000151006	PRSS53	0.713325328	1	rs17839568	NA	intron	NA	1	NA
rs28394864	17:47450775_G_A	17:46989154_A_G	tc	10.33552632	0.13559878	0.047993399	-0.00626781	0.912739192	304	ENSG00000159202	UBE2Z	0.042616658	0.085714286	rs9894220	NA	intron	NA	1	NA
rs442495	15:59022615_T_C	15:58246029_T_C	pfc	4.6900369	-0.119177087	0.048002291	0.123187174	0.006254715	813	ENSG00000128918	ALDH1A2	0.008366239	-0.199464539	rs1061278	NA	intron/threeUTR	NA	1	NA
rs429358	19:45411941_T_C	19:45649838_T_G	pcc	89.34063745	-0.084045686	0.048050553	-0.025442575	0.431754281	502	ENSG00000104866	PPP1R37	-0.024445464	-0.578947368	rs78073763	NA	intron/threeUTR	NA	1	NA
rs3740688	11:47380340_G_T	11:47348702_T_C	tc	17.21381579	-0.118376788	0.048071691	0.074572058	0.096893941	304	ENSG00000110514	MADD	-0.007985339	0.213114754	rs3781622	NA	promoter	NA	1	NA
rs2074612	5:139714690_T_C	5:140255792_C_A	hcn	4.237891738	0.10012043	0.048118843	-0.035653889	0.406380064	702	ENSG00000251664	PCDHA12	-0.190787868	-0.005586592	rs251377	synonymous	intron/coding/promoter	NA	1	NA
rs117618017	15:63569902_C_T	15:63433785_G_A	pcc	15.80715706	0.121654532	0.048226229	-0.074237596	0.387135251	503	ENSG00000103642	LACTB	-0.050598601	-0.666666667	rs4775629	synonymous	intron/coding	NA	1	NA
rs3740688	11:47380340_G_T	11:47130778_G_A	hcn	2.394586895	0.131457731	0.048243327	0.133529531	0.036430029	702	ENSG00000149179	C11orf49	0.181990489	0.333333333	rs10838658	NA	intron	NA	1	NA
rs1859788	7:99971834_A_G	7:100172495_G_A	tc	82.28289474	0.119706581	0.048337263	0.196938467	0.001423502	304	ENSG00000274272/ENSG00000077454	LRCH4	0.180320327	0.666666667	rs73711137	NA	intron/promoter/threeUTR	NA	1	NA
rs4147929	19:1063443_A_G	19:806673_T_C	hcn	5.075443787	-0.127602517	0.048356202	0.023705287	0.591178142	676	ENSG00000011304	PTBP1	0.011804803	-0.152941176	rs351976	NA	intron/promoter	NA	1	NA
rs59735493	16:31133100_G_A	16:31102321_C_T	tc	266.1710526	-0.03170218	0.048364756	-0.04507555	0.000929491	304	ENSG00000167397	VKORC1	0.694212052	1	rs7294	NA	intron/promoter/threeUTR	NA	1	NA
rs12590654	14:92938855_G_A	14:92918170_C_T	pcc	9.009505703	-0.090868219	0.04846704	-0.103793601	0.005092474	526	ENSG00000140090	SLC24A4	0.48342336	0.833333333	rs7142428	NA	promoter	NA	1	NA
rs1859788	7:99971834_A_G	7:100026292_G_A	hcn	5.587020649	0.10066389	0.048474697	-0.032042683	0.524471066	678	ENSG00000078487	ZCWPW1	0.284249208	0.222222222	rs3807475	NA	promoter/fiveUTR	NA	1	NA
rs442495	15:59022615_T_C	15:59151916_C_G	hcn	64.2	-0.040247294	0.048513517	-0.062644109	0.001420601	690	ENSG00000128923	MINDY2	0.561768473	0.976190476	rs677933	NA	intron/threeUTR	NA	1	NA
rs2074612	5:139714690_T_C	5:139712550_A_C	pcc	10.00384615	-0.074105411	0.048677786	-0.072991417	0.05156366	520	ENSG00000113070	HBEGF	0.992406161	1	rs7268	NA	threeUTR	NA	1	NA
rs113260531	17:5138980_G_A	17:5337137_G_C	hcn	2.722222222	0.189251768	0.048739386	-0.059729581	0.381505488	702	ENSG00000108561	C1QBP	0.215532594	0.525423729	rs2285747	NA	intron/promoter	NA	1	NA
rs12590654	14:92938855_G_A	14:93118198_C_T	pfc	5.758961681	0.125248269	0.04874074	-0.217605259	0.000174182	809	ENSG00000100599	RIN3	-0.008319835	0.098367935	rs3814830	synonymous	coding/threeUTR/promoter	NA	1	NA
rs4147929	19:1063443_A_G	19:1451742_G_A	pcc	9.250988142	-0.119857744	0.048765459	0.443220817	1.30E-28	506	ENSG00000115266	APC2	-0.002278233	-0.083333333	rs8113781	NA	intron/fiveUTR/promoter	NA	1	NA
rs2718058	7:37841534_A_G	7:38255638_T_C	tc	4.973684211	0.194057827	0.0488227	-0.006974037	0.950522588	304	ENSG00000010270	STARD3NL	0.048602192	0.04	rs71546632	NA	NA	NA	1	NA
rs2081545	11:59958380_C_A	11:60182970_A_T	tc	5.677631579	0.241046715	0.048870795	0.665940182	7.33E-14	304	ENSG00000166928	MS4A14	0.128695396	0.132075472	rs7131283	nonsynonymous	coding/threeUTR	probably damaging	1	NA
rs7810606	7:143108158_T_C	7:142999158_G_T	pcc	2.393194707	0.172938602	0.048880579	-0.142996889	0.303429749	529	ENSG00000106144	CASP2	-0.029506719	-0.032258065	rs3212148	NA	intron	NA	1	NA
rs59735493	16:31133100_G_A	16:31343769_T_C	pcc	7.672619048	0.103092637	0.048959157	0.00252711	0.95298969	504	ENSG00000169896	ITGAM	-0.357528775	-0.555555556	rs4597342	NA	threeUTR	NA	1	NA
rs4236673	8:27464929_A_G	8:27593581_A_T	tc	106.25	-0.058948678	0.049027424	-0.100375844	4.02E-07	304	ENSG00000147419	CCDC25	0.09625337	0.169811321	rs3735747	NA	threeUTR	NA	1	NA
rs11218343	11:121435587_T_C	11:121502768_A_G	pcc	143.4127907	-0.129197914	0.049049263	0.033989853	0.070026171	516	ENSG00000137642	SORL1	-0.184091671	-0.846153846	rs3087925	NA	threeUTR	NA	1	NA
rs12590654	14:92938855_G_A	14:92559862_C_T	tc	2.082236842	0.288596941	0.049077393	0.65296782	2.64E-08	304	ENSG00000066427	ATXN3	0.054135106	0.068965517	rs1997919	NA	intron	NA	1	NA
rs429358	19:45411941_T_C	19:44933504_G_A	tc	9.391447368	0.205124974	0.04914233	-0.064220078	0.508985996	304	ENSG00000278318	ZNF229	-0.03557624	-0.058823529	rs59505617	synonymous	coding/threeUTR	NA	1	NA
rs28394864	17:47450775_G_A	17:47374886_G_A	tc	25.10197368	-0.148413338	0.049241523	0.063784823	0.362290846	304	ENSG00000198740	ZNF652	-0.271300575	-1	rs57390430	NA	threeUTR	NA	1	NA
rs2081545	11:59958380_C_A	11:60157166_C_T	tc	5.226973684	0.263506453	0.049263635	0.504501824	4.67E-07	304	ENSG00000166927	MS4A7	0.003444672	-0.035714286	rs2233253	NA	intron	NA	1	NA
rs12590654	14:92938855_G_A	14:92919715_G_C	pcc	6.198487713	0.115860297	0.04927489	0.176454426	0.000383477	529	ENSG00000140090	SLC24A4	0.37208538	0.764705882	rs7149692	NA	intron	NA	1	NA
rs7810606	7:143108158_T_C	7:142636541_T_G	tc	3.417763158	0.332029458	0.049295663	0.140119126	0.361962754	304	ENSG00000165131	LLCFC1	0.064960576	0.294117647	rs28578436	nonsynonymous	coding/promoter	NA	1	NA
rs113260531	17:5138980_G_A	17:5126674_A_G	hcn	16.90359712	0.073073005	0.049403944	-0.041309928	0.121147463	695	ENSG00000261879/ENSG00000161929	SCIMP	-0.513044231	-0.963302752	rs2641256	synonymous	coding	NA	1	NA
rs11257238	10:11717397_T_C	10:11500047_C_T	tc	2.453947368	0.254579319	0.049603402	-0.228174693	0.139662377	304	ENSG00000148429	USP6NL	-0.227271523	-0.517241379	rs10905959	NA	threeUTR	NA	1	NA
rs28394864	17:47450775_G_A	17:46988044_G_A	pcc	7.801904762	0.101856739	0.049714659	-0.074241359	0.09176439	525	ENSG00000159202	UBE2Z	-0.080467326	0.086206897	rs999475	NA	intron/fiveUTR/promoter	NA	1	NA
rs4575098	1:161155392_G_A	1:161334648_G_A	tc	91.62828947	0.097306349	0.049721773	-0.081913773	0.099064226	304	ENSG00000143252/ENSG00000188931	SDHC/CFAP126	-0.050128371	-0.714285714	rs16832866	NA	threeUTR	NA	1	NA
rs3865444	19:51727962_C_A	19:51917735_G_A	tc	17.71710526	-0.223442813	0.049738069	0.021305803	0.81258134	304	ENSG00000142512/ENSG00000254760	SIGLEC10	-0.086803502	-0.259259259	rs1974821	synonymous	promoter/coding	NA	1	NA
rs4575098	1:161155392_G_A	1:161009523_G_A	tc	207.1381579	-0.039508531	0.049794258	0.055320665	3.48E-05	304	ENSG00000158773	USF1	-0.145783177	-0.37037037	rs3737787	NA	promoter/threeUTR	NA	1	NA
rs4147929	19:1063443_A_G	19:623670_G_A	hcn	2.053571429	-0.203396112	0.049861239	0.292937097	0.000153255	672	ENSG00000272448	LLNLR-299G3.1	-0.029591847	-0.137931034	rs41554313	NA	intron	NA	1	NA
rs4575098	1:161155392_G_A	1:161338246_C_G	tc	100.3223684	-0.095913847	0.049877151	-0.323624135	2.42E-17	304	ENSG00000143252	SDHC	0.017500115	0.176470588	rs16832883	NA	promoter/intergenic	NA	1	NA
rs6931277	6:32583357_A_T	6:32136838_G_A	pcc	219.1682785	0.055676266	0.049892311	-0.022462428	0.239245921	517	ENSG00000204310	AGPAT1	-0.033916456	-0.094339623	rs1061807	NA	threeUTR	NA	1	NA
rs1859788	7:99971834_A_G	7:100065443_A_T	hcn	844.6791604	0.052726667	0.049974388	0.030988423	0.158228542	667	ENSG00000166925	TSC22D4	0.228699857	0.152941176	rs7811142	nonsynonymous	intron/coding	NA	1	NA
rs867611	11:85776544_G_A	11:85725937_C_T	pfc	94.50313676	0.060222783	0.050012127	0.076914521	0.007026047	797	ENSG00000073921	PICALM	0.724247665	0.991701102	rs592297	synonymous	coding/threeUTR	NA	1	NA
rs17125924	14:53391680_A_G	14:53189731_A_C	tc	7.983552632	-0.260416286	0.050042076	0.081110834	0.161839363	304	ENSG00000100519	PSMC6	-0.320001405	-0.833333333	rs10144318	NA	intron/promoter	NA	1	NA
rs17125924	14:53391680_A_G	14:53176982_A_C	tc	10.38486842	0.190733984	0.050093907	0.165362486	0.035444706	304	ENSG00000100519	PSMC6	0.74386212	1	rs3783448	NA	promoter	NA	1	NA
rs1859788	7:99971834_A_G	7:99500911_A_G	pfc	23.62451613	-0.061744254	0.050191332	0.18565179	4.84E-14	775	ENSG00000146833	TRIM4	-0.27379083	-0.526037225	rs2247761	nonsynonymous/synonymous	coding	NA	1	NA
rs117618017	15:63569902_C_T	15:63674171_T_C	hcn	55.78162651	0.059410024	0.050249807	-0.100928043	1.70E-09	664	ENSG00000074410	CA12	-0.113085799	-0.492957746	rs12916532	NA	promoter/intergenic	NA	1	NA
rs4147929	19:1063443_A_G	19:680845_A_G	pfc	8.127064803	0.104389278	0.050258976	0.017658028	0.599132794	787	ENSG00000070404	FSTL3	-0.064384694	0.03319644	rs12986335	NA	intron/fiveUTR/promoter	NA	1	NA
rs1859788	7:99971834_A_G	7:99817196_G_T	pcc	45.46351085	-0.085819143	0.050375634	0.038943125	0.497455441	507	ENSG00000066923	STAG3	0.123169758	1	rs17250196	NA	intron/threeUTR	NA	1	NA
rs12590654	14:92938855_G_A	14:92922900_G_A	hcn	15.46599132	-0.082999829	0.050458437	0.008400895	0.809781763	691	ENSG00000140090	SLC24A4	-0.186449004	-0.589285714	rs77671856	synonymous/nonsynonymous	coding	NA	1	NA
rs190982	5:88223420_G_A	5:87705268_C_G	tc	3.641447368	0.193530604	0.050700957	-0.260837734	0.009067058	304	ENSG00000247828/ENSG00000250156	NA	-0.135568733	-0.230769231	rs2410767	NA	intron/promoter	NA	1	NA
rs4147929	19:1063443_A_G	19:1467803_C_T	pcc	53.01976285	0.076630677	0.050723515	-0.070930476	0.129219628	506	ENSG00000115266	APC2	-0.002498776	0.5	rs61749994	synonymous	intron/coding	NA	1	NA
rs4147929	19:1063443_A_G	19:619021_G_C	hcn	65.44478528	-0.037543761	0.050805009	0.048454263	0.00014575	652	ENSG00000099821	POLRMT	-0.031061101	-0.04	rs14155	synonymous	coding/promoter	NA	1	NA
rs113260531	17:5138980_G_A	17:4883450_T_C	pcc	264.2514395	-0.065466108	0.050827769	-0.029042059	0.264135086	521	ENSG00000108509	CAMTA2	0.51449531	0.660377358	rs11078541	synonymous	threeUTR/coding/promoter	NA	1	NA
rs6014724	20:54998544_A_G	20:55033713_G_A	pfc	2.16519546	0.235522615	0.050862316	-0.008680437	0.888651519	793	ENSG00000087589	CASS4	-0.101025564	-0.719072696	rs3746626	synonymous	coding	NA	1	NA
rs3740688	11:47380340_G_T	11:47437403_C_T	pfc	108.9371069	-0.035819759	0.050899617	0.056377633	0.000378546	795	ENSG00000165915	SLC39A13	-0.776254055	-0.992932862	rs2293578	NA	intron/threeUTR	NA	1	NA
rs4147929	19:1063443_A_G	19:821891_G_A	pfc	6.831632653	-0.145064379	0.050969433	0.196946084	3.27E-05	784	ENSG00000129951	PLPPR3	0.06320176	-0.086222598	rs1859439	NA	intron/promoter/fiveUTR	NA	1	NA
rs2074612	5:139714690_T_C	5:140188356_A_G	hcn	8.534188034	-0.093592419	0.051010528	-2.886436547	2.39E-39	702	ENSG00000204967	PCDHA4	0.097164179	0.189189189	rs144593807	synonymous	intron/coding	NA	1	NA
rs4147929	19:1063443_A_G	19:1080311_G_C	hcn	20.29745889	-0.068592535	0.05103941	-0.034709199	0.236513322	669	ENSG00000180448	ARHGAP45	0.704675735	0.95	rs2074454	synonymous	coding/threeUTR/promoter	NA	1	NA
rs190982	5:88223420_G_A	5:87962298_C_A	pcc	30.85604607	-0.077932379	0.051043343	0.030050235	0.422414171	521	ENSG00000245526	NA	-0.183738007	-0.416666667	rs2304608	NA	intron	NA	1	NA
rs17125924	14:53391680_A_G	14:52907353_C_T	pcc	23.7582205	-0.095810029	0.051080084	-0.01296371	0.6174553	517	ENSG00000087301	TXNDC16	0.12119194	0.36	rs1952254	synonymous	coding	NA	1	NA
rs59735493	16:31133100_G_A	16:30934075_G_A	tc	5.358552632	-0.15733879	0.051218002	0.079058996	0.241822211	304	ENSG00000260852	NA	-0.561044159	-0.901234568	rs3813020	NA	promoter	NA	1	NA
rs1859788	7:99971834_A_G	7:99818137_G_A	pfc	12.359375	-0.096003378	0.051271766	-0.069523763	0.083344697	768	ENSG00000066923	STAG3	0.599017477	0.921052632	rs2906646	NA	intron/threeUTR	NA	1	NA
rs867611	11:85776544_G_A	11:86159223_C_T	tc	121.1052632	-0.079223033	0.0513471	-0.060409308	0.047896815	304	ENSG00000151376	ME3	0.000771953	0.130434783	rs34662182	synonymous	intron/coding	NA	1	NA
rs3865444	19:51727962_C_A	19:52196453_T_C	hcn	5.544776119	-0.110253917	0.05135286	-0.331479652	3.39E-13	670	ENSG00000269959	NA	0.058552683	0.109375	rs12976445	NA	promoter	NA	1	NA
rs59735493	16:31133100_G_A	16:31099582_C_T	pfc	4.113375796	-0.167628201	0.05147758	0.196078113	0.028864461	785	ENSG00000151006	PRSS53	-0.219056065	-0.916515139	rs79030220	NA	intron	NA	1	NA
rs113260531	17:5138980_G_A	17:4689313_G_C	hcn	6.332840237	0.187938626	0.051631382	-1.516028138	1.15E-47	676	ENSG00000182853	VMO1	-0.122314855	0	rs2279961	nonsynonymous	intron/promoter/coding	probably damaging	1	NA
rs4575098	1:161155392_G_A	1:160990878_C_T	pfc	13.5846926	-0.100679591	0.051640758	-0.193982945	9.55E-10	797	ENSG00000158769/ENSG00000270149	F11R/RP11-544M22.13	0.169079066	0.195714509	rs28365978	NA	fiveUTR/promoter/threeUTR	NA	1	NA
rs4575098	1:161155392_G_A	1:161476204_C_T	hcn	37.8916185	-0.09247604	0.05177931	-0.107456587	0.001911102	692	ENSG00000143226	FCGR2A	0.096014333	0.275362319	rs9427397	nonsense	coding/promoter	NA	1	NA
rs4147929	19:1063443_A_G	19:1010908_A_G	tc	4.503289474	-0.372059649	0.051817478	-1.811477374	3.78E-34	304	ENSG00000182087	TMEM259	0.168611529	0.655172414	rs7248769	NA	intron	NA	1	NA
rs429358	19:45411941_T_C	19:45596281_A_C	pfc	4.555696203	-0.198054032	0.051841492	-0.008065745	0.905006819	790	ENSG00000104866	PPP1R37	-0.014479878	-0.274876202	rs4608431	NA	intron/promoter	NA	1	NA
rs2074612	5:139714690_T_C	5:139931629_C_CG	hcn	18.9349711	-0.049350377	0.051915472	-0.046214622	0.042555844	692	ENSG00000213523	SRA1	0.353605605	0.666666667	rs202193903	nonsynonymous	intron/promoter/coding	NA	1	NA
rs59735493	16:31133100_G_A	16:31372290_T_C	hcn	7.058571429	-0.113469487	0.051918126	0.255890008	9.79E-10	700	ENSG00000140678	ITGAX	-0.262664956	-0.456	rs11150617	NA	NA	NA	1	NA
rs113260531	17:5138980_G_A	17:4645324_T_C	hcn	2.58910162	0.192996633	0.051923338	0.120867094	0.045434308	679	ENSG00000141497	ZMYND15	-0.014210421	0.026315789	rs3826517	synonymous	coding/promoter	NA	1	NA
rs4575098	1:161155392_G_A	1:161200586_T_G	pfc	6.637376238	-0.099330172	0.051965269	-0.051279596	0.287881406	808	ENSG00000143257	NR1I3	0.510645819	0.86558527	rs2307418	synonymous	intron/coding	NA	1	NA
rs12590654	14:92938855_G_A	14:92527399_A_G	tc	16.84210526	0.109593279	0.052044383	-0.047320182	0.366315636	304	ENSG00000066427	ATXN3	0.041752072	0.071428571	rs1055996	NA	threeUTR	NA	1	NA
rs4147929	19:1063443_A_G	19:1036456_C_G	pfc	6.478481013	0.132733142	0.05229235	-0.077422226	0.114331167	790	ENSG00000064666	CNN2	0.105918331	0.113934272	rs1064410	synonymous/nonsynonymous	intron/coding/promoter	NA	1	NA
rs4147929	19:1063443_A_G	19:1225028_T_C	hcn	3.432989691	0.172396835	0.052426485	-1.016688789	1.81E-35	679	ENSG00000118046	STK11	-0.164123083	-0.105263158	rs36078268	NA	intron/threeUTR	NA	1	NA
rs11257238	10:11717397_T_C	10:11498486_A_G	hcn	3.316642121	0.119970468	0.052684679	-0.093239512	0.171222514	679	ENSG00000148429	USP6NL	-0.15818754	-0.741935484	rs11257105	NA	threeUTR	NA	1	NA
rs28394864	17:47450775_G_A	17:47004723_G_A	pfc	58.5798005	-0.062455424	0.052731965	0.024338048	0.391581196	802	ENSG00000159202	UBE2Z	-0.01839372	-0.052097234	rs2088138	NA	threeUTR	NA	1	NA
rs12590654	14:92938855_G_A	14:92530513_C_T	tc	35.77960526	0.081684179	0.052845553	0.162752965	3.33E-06	304	ENSG00000066427	ATXN3	0.041752072	0.071428571	rs709930	NA	threeUTR	NA	1	NA
rs867611	11:85776544_G_A	11:85436352_G_A	tc	112.0627063	-0.096668374	0.053031032	0.027721222	0.423000574	303	ENSG00000137501	SYTL2	0.169747656	-0.090909091	rs641393	nonsynonymous	intron/coding/promoter	possibly damaging	1	NA
rs59685680	15:51001534_T_G	15:50853639_T_C	pfc	16.01243781	-0.097936618	0.053041256	0.142897498	3.55E-05	804	ENSG00000092439	TRPM7	-0.191796818	-0.784109589	rs62021060	NA	threeUTR	NA	1	NA
rs117618017	15:63569902_C_T	15:63886593_C_T	hcn	10.34186747	-0.112098382	0.053068553	0.038478951	0.37107628	664	ENSG00000140455	USP3	-0.079582891	-0.235294118	rs2649	NA	intron/threeUTR	NA	1	NA
rs117618017	15:63569902_C_T	15:63970456_T_C	pfc	30.3984375	-0.109535744	0.053241075	-0.010287627	0.734017584	768	ENSG00000103657/ENSG00000259589	HERC1	0.11107983	0.390530199	rs2228510	nonsynonymous	coding/promoter	benign	1	NA
rs1859788	7:99971834_A_G	7:99668107_G_T	pfc	28.98205128	0.049507595	0.053428682	0.082857797	3.50E-05	780	ENSG00000166526	ZNF3	0.211935584	0.61971831	rs6592	NA	threeUTR	NA	1	NA
rs429358	19:45411941_T_C	19:45912002_A_C	hcn	39.97907324	0.059366767	0.053436181	-0.068460276	0.004418448	669	ENSG00000117877/ENSG00000012061	POLR1G/ERCC1	-0.028859334	-0.142857143	rs735482	nonsynonymous	coding/threeUTR	benign	1	NA
rs3865444	19:51727962_C_A	19:52097586_A_G	hcn	3.881766382	-0.126952863	0.053575828	-0.373615748	4.11E-06	702	ENSG00000167765	AC018755.1	0.019797951	0.183673469	rs7252767	NA	promoter/intergenic	NA	1	NA
rs4147929	19:1063443_A_G	19:1505283_C_T	tc	6.335526316	0.214141	0.053696903	0.007589189	0.906599888	304	ENSG00000185761	ADAMTSL5	-0.099927414	0.06122449	rs265300	NA	intron/threeUTR	NA	1	NA
rs113260531	17:5138980_G_A	17:4930371_G_C	tc	29.00660066	-0.157324509	0.053780137	0.144880219	0.000697062	303	ENSG00000129250	KIF1C	-0.121607494	-0.428571429	rs12603055	NA	threeUTR	NA	1	NA
rs12590654	14:92938855_G_A	14:92918793_A_G	tc	5.023026316	0.177285796	0.053950421	0.127250718	0.074950288	304	ENSG00000140090	SLC24A4	0.385619456	0.857142857	rs7143416	NA	promoter	NA	1	NA
rs73223431	8:27219987_C_T	8:27255128_T_C	pfc	89.64609572	-0.05184045	0.05398459	0.052492531	0.012898874	794	ENSG00000120899	PTK2B	-0.418442222	-0.84488072	rs1045510	synonymous	coding/promoter	NA	1	NA
rs6931277	6:32583357_A_T	6:32818774_T_C	pcc	41.32692308	-0.125230451	0.054013928	-0.020451218	0.547092998	520	ENSG00000168394	TAP1	0.046521883	-0.032258065	rs1057141	nonsynonymous	intron/promoter/coding	benign	1	NA
rs113260531	17:5138980_G_A	17:5290033_T_C	tc	51.21052632	0.080742966	0.054125713	0.067053054	0.00875939	304	ENSG00000108559	NUP88	0.448078939	0.95	rs1071705	synonymous/nonsynonymous	promoter/threeUTR/coding	benign	1	NA
rs117618017	15:63569902_C_T	15:63356181_G_A	hcn	10.56586826	-0.135791433	0.054269122	0.07490424	0.117593525	668	ENSG00000140416	TPM1	-0.103803204	-0.724137931	rs28660606	NA	intron/promoter	NA	1	NA
rs2074612	5:139714690_T_C	5:140181734_A_G	hcn	8.582496413	0.065149132	0.054330865	0.048809873	0.109266424	697	ENSG00000255408	PCDHA3	0.333301763	0.019417476	rs3733708	nonsynonymous	intron/coding/promoter	NA	1	NA
rs11257238	10:11717397_T_C	10:12164407_G_A	pcc	12.92857143	-0.095860043	0.054410262	0.186130245	0.000366372	504	ENSG00000181192	DHTKD1	0.034382335	-0.027027027	rs28585023	NA	threeUTR	NA	1	NA
rs10933431	2:233981912_G_C	2:233744021_G_A	pcc	329.01222	0.065460498	0.054424053	0.035139195	0.117479788	491	ENSG00000066248	NGEF	-0.052588813	-0.084337349	rs709937	NA	threeUTR	NA	1	NA
rs113260531	17:5138980_G_A	17:4997433_G_A	tc	20.30921053	0.159417551	0.054495097	0.000869794	0.986188186	304	ENSG00000180787	ZFP3	-0.155777427	-0.75	rs12600437	NA	threeUTR	NA	1	NA
rs3740688	11:47380340_G_T	11:47430599_G_A	tc	3.013157895	-0.186889753	0.054566251	-0.188591297	0.035126254	304	ENSG00000255197	NA	0.72796438	1	rs11039225	NA	intron/promoter	NA	1	NA
rs4147929	19:1063443_A_G	19:575255_G_A	hcn	8.872944694	-0.152626048	0.054583511	0.038878047	0.625746102	669	ENSG00000172270	BSG	0.050334741	0.142857143	rs10412522	NA	intron/fiveUTR/promoter	NA	1	NA
rs1859788	7:99971834_A_G	7:99747130_G_A	pfc	541.2509702	-0.024275445	0.054593913	0.025974807	0.011058791	773	ENSG00000188186	LAMTOR4	-0.357886003	-0.63159101	rs12878	synonymous	intron/coding/fiveUTR/promoter	NA	1	NA
rs429358	19:45411941_T_C	19:45594504_C_G	pcc	9.261386139	0.123245973	0.05477298	-0.036793621	0.427495635	505	ENSG00000267348/ENSG00000142252	GEMIN7	0.037588577	-0.351351351	rs17642665	NA	intron/threeUTR/promoter	NA	1	NA
rs117618017	15:63569902_C_T	15:63449865_G_T	pcc	4.077075099	-0.187773353	0.054775958	0.138346496	0.078441766	506	ENSG00000185088	RPS27L	-0.14492985	-0.571428571	rs8036501	NA	intron/promoter	NA	1	NA
rs4236673	8:27464929_A_G	8:27591849_G_A	pfc	47.89546599	-0.043196827	0.054858763	0.086869873	1.81E-07	794	ENSG00000147419	CCDC25	-0.021662056	0.028459011	rs9797	NA	threeUTR	NA	1	NA
rs3740688	11:47380340_G_T	11:47303275_T_C	pfc	45.37952559	-0.083545034	0.054866255	0.092140163	0.007083199	801	ENSG00000110514	MADD	-0.615277774	-0.945205479	rs326217	synonymous	coding	NA	1	NA
rs113260531	17:5138980_G_A	17:5330959_C_G	hcn	4.53	-0.171151467	0.054978613	-0.412554871	1.51E-13	700	ENSG00000129197	RPAIN	0.211538589	0.473684211	rs4790772	NA	intron	NA	1	NA
rs113260531	17:5138980_G_A	17:4997039_G_C	tc	19.87171053	0.156970605	0.055053905	-0.034458703	0.48004043	304	ENSG00000180787	ZFP3	-0.165939835	-0.6	rs3744706	NA	threeUTR	NA	1	NA
rs4575098	1:161155392_G_A	1:160966599_T_C	pcc	10.91136802	-0.11338525	0.055108468	0.018073208	0.680108726	519	ENSG00000158769	F11R	-0.06165129	-0.111111111	rs41267951	NA	threeUTR	NA	1	NA
rs4147929	19:1063443_A_G	19:1038445_C_T	hcn	9.596439169	-0.109796772	0.055166508	-0.262725031	1.29E-07	674	ENSG00000064666	CNN2	0.419518728	0.829268293	rs10419707	NA	threeUTR/promoter	NA	1	NA
rs4147929	19:1063443_A_G	19:991129_G_A	hcn	52.74550898	0.061370945	0.05524992	0.329206169	1.72E-45	668	ENSG00000065268	WDR18	0.116419053	0.72972973	rs11538683	nonsynonymous/synonymous	intron/coding/threeUTR/promoter	benign	1	NA
rs10933431	2:233981912_G_C	2:233659553_C_A	pfc	3.932484076	0.161879745	0.055307742	-0.043792233	0.780215249	785	ENSG00000204120	GIGYF2	-0.083413192	-0.121568627	rs2289912	nonsynonymous	coding	probably damaging	1	NA
rs4147929	19:1063443_A_G	19:984533_T_C	hcn	28.48648649	0.063327124	0.055343435	-0.346112023	4.00E-62	666	ENSG00000065268	WDR18	-0.035608139	-0.2	rs2301810	synonymous/nonsynonymous	coding/promoter	NA	1	NA
rs59735493	16:31133100_G_A	16:31075175_G_A	tc	25.73355263	-0.094883659	0.055585948	0.141487666	0.000141412	304	ENSG00000167394	ZNF668	-0.348985406	-0.936507937	rs2303223	synonymous	intron/promoter/coding	NA	1	NA
rs73223431	8:27219987_C_T	8:27255146_G_A	tc	160.7730263	-0.034770196	0.055743138	0.070842709	1.05E-05	304	ENSG00000120899	PTK2B	-0.421791521	-0.8125	rs1045511	synonymous	coding/promoter	NA	1	NA
rs6931277	6:32583357_A_T	6:32634426_G_A	pfc	2.605166052	-0.411169515	0.055798148	-0.79715448	3.53E-08	813	ENSG00000179344	HLA-DQB1	-0.169862659	-0.754385965	rs67147537	NA	promoter/fiveUTR	NA	1	NA
rs4147929	19:1063443_A_G	19:1122147_G_A	tc	33.65460526	0.110287131	0.055870078	0.01641327	0.597990881	304	ENSG00000064932	SBNO2	0.168612746	-0.170731707	rs2072280	synonymous	coding	NA	1	NA
rs3865444	19:51727962_C_A	19:51955626_A_G	tc	18.87171053	-0.140387041	0.056075691	0.044177992	0.442248312	304	ENSG00000105366	SIGLEC8	-0.012045728	0.063829787	rs36491	NA	threeUTR	NA	1	NA
rs1859788	7:99971834_A_G	7:99905475_C_G	hcn	4.521354934	-0.109781292	0.056089283	-0.245788373	2.77E-05	679	ENSG00000214300	SPDYE3	0.262934345	1	rs28680963	NA	fiveUTR/promoter	NA	1	NA
rs3740688	11:47380340_G_T	11:47748353_T_C	hcn	4.674285714	0.106899602	0.056182365	0.002696152	0.96359424	700	ENSG00000109920	FNBP4	-0.259946979	-0.538461538	rs78904770	NA	intron/promoter	NA	1	NA
rs3865444	19:51727962_C_A	19:51913344_G_T	pfc	15.52096569	0.142506862	0.056269771	-0.115592143	0.143946531	787	ENSG00000142512	SIGLEC10	-0.055700109	-0.118699187	rs73562146	NA	threeUTR	NA	1	NA
rs6931277	6:32583357_A_T	6:32904601_G_T	pfc	3.441717791	-0.191450678	0.05630055	0.181517982	0.001680546	815	ENSG00000242574	HLA-DMB	-0.015084433	-0.065953634	rs2071556	NA	intron/promoter	NA	1	NA
rs11257238	10:11717397_T_C	10:11962266_A_G	tc	152.4046053	-0.065498758	0.056357971	-0.019094638	0.564801667	304	ENSG00000151461	UPF2	0.026638811	0.333333333	rs17471939	NA	threeUTR	NA	1	NA
rs3740688	11:47380340_G_T	11:47298360_G_A	tc	91.00657895	-0.066637488	0.056454938	-0.055787711	0.018939601	304	ENSG00000110514	MADD	0.015335484	-0.213114754	rs326214	synonymous	coding	NA	1	NA
rs12590654	14:92938855_G_A	14:92918281_T_C	tc	4.026315789	0.209094355	0.056538053	0.169803821	0.058179936	304	ENSG00000140090	SLC24A4	0.385619456	0.857142857	rs4410008	NA	promoter	NA	1	NA
rs1859788	7:99971834_A_G	7:99669802_A_G	hcn	33.88023952	0.050822265	0.056702041	-0.084015039	0.000781552	668	ENSG00000166526	ZNF3	0.192209327	0.35483871	rs11550034	nonsynonymous	coding	possibly damaging	1	NA
rs73223431	8:27219987_C_T	8:27309339_T_C	pfc	20.15049751	0.077504927	0.056716539	0.10690907	0.00064519	804	ENSG00000120899	PTK2B	0.391941613	0.799995868	rs1106359	NA	promoter	NA	1	NA
rs12590654	14:92938855_G_A	14:92525613_C_T	pfc	9.756188119	-0.078990534	0.057248184	0.005478778	0.867062198	808	ENSG00000066427	ATXN3	0.013903968	0.096446701	rs10151945	NA	promoter/threeUTR	NA	1	NA
rs117618017	15:63569902_C_T	15:63886593_C_T	tc	29.52960526	-0.147502469	0.057278324	0.017998846	0.735217152	304	ENSG00000140455	USP3	-0.099189793	-0.444444444	rs2649	NA	intron/threeUTR	NA	1	NA
rs73223431	8:27219987_C_T	8:27093924_A_C	pcc	4.139215686	-0.152309153	0.05742458	0.328599932	0.067656288	510	ENSG00000015592	STMN4	0.045815336	-0.111111111	rs4733038	NA	threeUTR	NA	1	NA
rs73223431	8:27219987_C_T	8:27466157_T_C	pfc	33.77889447	-0.061075024	0.057439313	-0.111486142	8.25E-07	796	ENSG00000120885	CLU	0.030046554	0.034124294	rs1532276	NA	intron	NA	1	NA
rs442495	15:59022615_T_C	15:58892410_T_C	pcc	2.27221172	-0.165925669	0.057519869	-0.063937202	0.512799447	529	ENSG00000239100	NA	0.521298065	0.980952381	rs7166076	NA	intron	NA	1	NA
rs59685680	15:51001534_T_G	15:51296407_T_C	tc	17.93421053	-0.108036013	0.057554649	-0.119930266	0.000712998	304	ENSG00000081014	AP4E1	0.240535577	0.761904762	rs714784	NA	threeUTR	NA	1	NA
rs4236673	8:27464929_A_G	8:27464929_A_G	hcn	4.622317597	-0.088763001	0.057742243	-0.088763001	0.057742243	699	NA	NA	1	1	rs4236673	NA	intron	NA	1	NA
rs12590654	14:92938855_G_A	14:92572927_G_A	pcc	11.3778626	-0.089589318	0.05778316	-0.298671862	4.82E-07	524	ENSG00000066427	ATXN3	0.007745991	0.157894737	rs3814834	NA	promoter/fiveUTR	NA	1	NA
rs429358	19:45411941_T_C	19:44931941_T_C	hcn	10.57057949	-0.097321699	0.057888331	0.089868007	0.007139	673	ENSG00000278318	ZNF229	-0.014316711	0.052631579	rs2734450	NA	threeUTR	NA	1	NA
rs2074612	5:139714690_T_C	5:140048707_A_G	pfc	18.44004944	-0.077677337	0.057968333	0.225683445	7.09E-07	809	ENSG00000120314	WDR55	-0.218638212	-0.244635611	rs35983033	nonsynonymous	coding/threeUTR	probably damaging	1	NA
rs4147929	19:1063443_A_G	19:863356_C_T	pcc	9.230923695	0.11797599	0.05800134	0.155150164	0.007711732	498	ENSG00000197766	NA	0.080862009	0	rs10506	NA	threeUTR	NA	1	NA
rs3865444	19:51727962_C_A	19:51738917_G_A	tc	7.690789474	-0.178058078	0.058026489	-0.078685104	0.389069147	304	ENSG00000105383	CD33	0.684260409	1	rs35112940	nonsynonymous	coding	possibly damaging	1	NA
rs113260531	17:5138980_G_A	17:5403468_C_T	hcn	583.5078684	-0.046172361	0.058042693	0.091110524	0.000775425	699	ENSG00000286190	NA	0.012718012	-0.529411765	rs28692633	NA	intron/threeUTR	NA	1	NA
rs190982	5:88223420_G_A	5:87731806_G_A	pfc	4.03190184	-0.125804264	0.058084982	-0.29039622	6.24E-06	815	ENSG00000250156	NA	-0.026814273	-0.351107513	rs34634636	NA	intron	NA	1	NA
rs3865444	19:51727962_C_A	19:51485622_A_G	tc	26.00328947	0.209494232	0.058148843	-0.034477119	0.665082396	304	ENSG00000169035	KLK7	0.075560311	0	rs2659067	synonymous	intron/coding/fiveUTR	NA	1	NA
rs113260531	17:5138980_G_A	17:5328633_G_A	tc	15.18092105	0.148059042	0.058189833	0.246434974	1.21E-07	304	ENSG00000263272	NA	0.163733151	0.272727273	rs8080400	NA	intron	NA	1	NA
rs59685680	15:51001534_T_G	15:51294832_G_A	hcn	5.525714286	-0.093145823	0.058261837	-0.150142658	0.000453499	700	ENSG00000081014	AP4E1	0.48607269	0.835616438	rs3825798	synonymous	threeUTR/coding	NA	1	NA
rs113260531	17:5138980_G_A	17:4930246_T_C	hcn	3.688034188	-0.203639442	0.058283737	0.068249025	0.561998211	702	ENSG00000129250	KIF1C	-0.052447166	-0.6	rs113047665	NA	threeUTR	NA	1	NA
rs113260531	17:5138980_G_A	17:4637396_C_T	pfc	29.88703466	0.086069804	0.058285131	-0.125236502	1.78E-08	779	ENSG00000161921	CXCL16	-0.027132656	-0.076440796	rs1131456	NA	promoter/threeUTR	NA	1	NA
rs6931277	6:32583357_A_T	6:32159956_T_C	pcc	18.81431335	-0.122567031	0.058295417	0.012891564	0.747549425	517	ENSG00000213654	GPSM3	-0.200657643	0.090909091	rs3134605	synonymous/nonsynonymous	promoter/coding	NA	1	NA
rs4147929	19:1063443_A_G	19:1085966_A_G	pcc	52.75460123	-0.06247012	0.05846117	-0.102702807	4.97E-05	489	ENSG00000180448	ARHGAP45	0.373542259	0.80952381	rs3761028	synonymous	coding/threeUTR	NA	1	NA
rs73223431	8:27219987_C_T	8:27315876_A_G	tc	545.3651316	-0.045732998	0.058605679	-0.016525707	0.312699339	304	ENSG00000120899	PTK2B	0.255516469	0.806451613	rs1879182	synonymous	coding	NA	1	NA
rs2074612	5:139714690_T_C	5:139940233_G_A	pcc	41.47758285	0.058343696	0.058695126	-0.016236725	0.493928181	513	ENSG00000113108	APBB3	0.170060589	0.354330709	rs250431	synonymous	intron/threeUTR/coding	NA	1	NA
rs429358	19:45411941_T_C	19:45322962_A_T	tc	17.61513158	0.178807816	0.058720952	0.221767317	0.00418259	304	ENSG00000187244	BCAM	-0.032491834	-0.333333333	rs28399659	nonsynonymous	coding	possibly damaging	1	NA
rs11257238	10:11717397_T_C	10:11797500_G_A	pcc	4.503921569	-0.175621187	0.05873475	0.708419198	2.89E-14	510	ENSG00000134463	ECHDC3	-0.117161692	-0.419354839	rs35986488	nonsynonymous	coding	probably damaging	1	NA
rs113260531	17:5138980_G_A	17:5328633_G_A	hcn	4.381428571	0.148329174	0.058819304	0.114079305	0.022143618	700	ENSG00000263272	NA	0.208293241	0.473684211	rs8080400	NA	intron	NA	1	NA
rs867611	11:85776544_G_A	11:86123556_A_G	hcn	4.641940086	-0.176788285	0.058832999	-0.223277146	0.006361382	701	ENSG00000149201	CCDC81	0.119017761	0.44	rs3741005	nonsynonymous	coding/promoter	NA	1	NA
rs12590654	14:92938855_G_A	14:92585304_C_A	pcc	18.06909789	-0.126283354	0.058963471	-1.783714737	1.46E-135	521	ENSG00000183648	NDUFB1	-0.040587808	0.253731343	rs34114160	NA	intron/fiveUTR/promoter	NA	1	NA
rs28394864	17:47450775_G_A	17:47367536_T_G	tc	140.6217105	0.034330414	0.059126131	-0.04098758	0.018372326	304	ENSG00000198740	ZNF652	-0.938098669	-0.984848485	rs3179840	NA	promoter/threeUTR	NA	1	NA
rs12590654	14:92938855_G_A	14:92505915_T_A	hcn	75.58933718	-0.030347028	0.059130422	-0.030766155	0.143291727	694	ENSG00000100815	TRIP11	-0.009735342	0.25	rs17127898	nonsynonymous	intron/coding	benign	1	NA
rs190982	5:88223420_G_A	5:87705929_A_C	hcn	40.83694084	-0.058748758	0.059192466	0.263587459	2.07E-28	693	ENSG00000247828	NA	-0.042713539	-0.393442623	rs3733809	NA	intron	NA	1	NA
rs73223431	8:27219987_C_T	8:27358505_A_G	hcn	23.50793651	0.072005051	0.059242339	0.158267812	9.86E-05	693	ENSG00000120915	EPHX2	0.259834664	0.623188406	rs41507953	nonsynonymous	coding	benign	1	NA
rs12590654	14:92938855_G_A	14:93118669_G_A	pcc	23.72868217	0.070709861	0.059283574	0.022491311	0.431992247	516	ENSG00000100599	RIN3	-0.02622688	-0.083333333	rs3742716	synonymous	coding/threeUTR/promoter	NA	1	NA
rs3740688	11:47380340_G_T	11:46879973_A_G	tc	286.3684211	0.067834649	0.059374427	-0.184447935	3.80E-38	304	ENSG00000134569	LRP4	-0.221797104	-0.361702128	rs3829940	NA	intron/threeUTR	NA	1	NA
rs2718058	7:37841534_A_G	7:37947164_G_T	hcn	8.021459227	-0.095453776	0.059391617	-0.042814498	0.300139108	699	ENSG00000106483	SFRP4	0.196363202	0.251533742	rs1802073	nonsynonymous	intron/coding	benign	1	NA
rs4147929	19:1063443_A_G	19:648173_G_C	pcc	132.7810651	0.056179727	0.059401345	0.012197803	0.768931063	507	ENSG00000070423	RNF126	-0.030933545	0	rs2072104	synonymous	threeUTR/coding	NA	1	NA
rs4147929	19:1063443_A_G	19:1010910_T_C	tc	4.381578947	-0.360658139	0.0594031	-1.79521518	3.94E-32	304	ENSG00000182087	TMEM259	0.164939509	0.655172414	rs7252527	NA	intron	NA	1	NA
rs12590654	14:92938855_G_A	14:92588192_T_C	hcn	16.64367816	-0.080181243	0.059469233	-0.661346312	5.35E-51	696	ENSG00000183648	NDUFB1	-0.009690396	0.08045977	rs12886909	NA	promoter/fiveUTR	NA	1	NA
rs73223431	8:27219987_C_T	8:27592828_G_A	hcn	61.12005857	-0.037085973	0.059583152	-0.121711753	8.60E-13	683	ENSG00000147419	CCDC25	0.006309338	-0.109589041	rs7465	NA	threeUTR	NA	1	NA
rs3740688	11:47380340_G_T	11:47306585_G_A	hcn	127.1098266	-0.033496335	0.059586925	-0.074632131	3.01E-05	692	ENSG00000110514	MADD	0.351641144	0.855855856	rs1051006	nonsynonymous	coding/promoter	benign	1	NA
rs4575098	1:161155392_G_A	1:160966963_C_T	tc	28.21381579	-0.101915111	0.059627628	0.073317049	0.030389564	304	ENSG00000158769	F11R	-0.129345124	-0.285714286	rs1044478	NA	threeUTR	NA	1	NA
rs113260531	17:5138980_G_A	17:5403468_C_T	pfc	805.0320988	-0.05101015	0.059677126	0.065456613	1.25E-07	810	ENSG00000286190	NA	0.009392988	-0.153318078	rs28692633	NA	intron/threeUTR	NA	1	NA
rs12590654	14:92938855_G_A	14:92587804_A_C	hcn	11.62209302	0.071609275	0.060035099	0.030010623	0.341723891	688	ENSG00000183648	NDUFB1	-0.047639745	0.188405797	rs7143338	NA	intron/promoter	NA	1	NA
rs1859788	7:99971834_A_G	7:99500899_T_C	tc	54.36842105	-0.074657411	0.060039605	0.192274101	4.09E-13	304	ENSG00000146833	TRIM4	-0.398138189	-0.105882353	rs2247762	nonsynonymous/synonymous	coding	NA	1	NA
rs12590654	14:92938855_G_A	14:93170993_C_T	pfc	68.85660848	-0.048548502	0.060179307	0.223642508	1.51E-40	802	ENSG00000100600	LGMN	0.009388679	0.13648528	rs9791	synonymous	coding/threeUTR	NA	1	NA
rs4147929	19:1063443_A_G	19:1012416_G_A	pcc	26.876	0.088406017	0.060187316	0.088670258	0.017625074	500	ENSG00000182087	TMEM259	0.22850003	0.625	rs112926823	NA	intron/promoter	NA	1	NA
rs4575098	1:161155392_G_A	1:160990876_C_A	pfc	13.59723965	-0.096730267	0.060259551	-0.212795853	1.26E-11	797	ENSG00000158769/ENSG00000270149	F11R/RP11-544M22.13	0.169079066	0.195714509	rs28365979	NA	fiveUTR/promoter/threeUTR	NA	1	NA
rs4147929	19:1063443_A_G	19:1080311_G_C	tc	17.10197368	-0.112013138	0.060349956	-0.089686648	0.06178649	304	ENSG00000180448	ARHGAP45	0.68313584	0.973333333	rs2074454	synonymous	coding/threeUTR/promoter	NA	1	NA
rs10933431	2:233981912_G_C	2:234054873_G_A	pcc	15.8028169	0.09402969	0.060444061	-0.03757655	0.30408054	497	ENSG00000168918	INPP5D	0.401259929	0.855670103	rs1135173	synonymous	coding	NA	1	NA
rs1859788	7:99971834_A_G	7:99950006_C_T	pcc	52.12326044	0.060981534	0.06071776	-0.105928778	0.006140938	503	ENSG00000272752/ENSG00000121716/ENSG00000235333	PILRB/PVRIG2P	0.257834132	1	rs13246354	NA	intron/fiveUTR/promoter	NA	1	NA
rs113260531	17:5138980_G_A	17:5331896_A_G	tc	23.98026316	-0.138959402	0.060859958	-0.133119146	0.0012348	304	ENSG00000129197	RPAIN	0.163733151	0.272727273	rs8070740	NA	intron/threeUTR	NA	1	NA
rs6733839	2:127892810_C_T	2:127811960_C_T	tc	247.7203947	0.047379217	0.060895225	0.000993938	0.963951857	304	ENSG00000136717	BIN1	0.364121696	0.692307692	rs113401490	NA	intron	NA	1	NA
rs59735493	16:31133100_G_A	16:30930983_C_T	hcn	3.810271041	-0.103604977	0.061031223	0.236143276	4.93E-07	701	ENSG00000260852	NA	-0.554282433	-0.827956989	rs9319588	NA	NA	NA	1	NA
rs2093760	1:207786828_A_G	1:207967719_T_C	pcc	79.39223301	0.049153828	0.061076943	0.003362186	0.830016804	515	ENSG00000117335	CD46	-0.110081265	-0.01369863	rs7144	NA	intron/threeUTR	NA	1	NA
rs1859788	7:99971834_A_G	7:99569225_T_C	pfc	3.388398487	-0.140227179	0.06112223	-0.248321294	1.14E-05	793	ENSG00000160862	AZGP1	0.280248982	0.699240297	rs2074567	NA	intron	NA	1	NA
rs11218343	11:121435587_T_C	11:121481196_G_A	pfc	6.247787611	-0.391805694	0.061294258	0.16683055	0.007578968	791	ENSG00000137642	SORL1	-0.040903719	-0.666666667	rs77510550	NA	promoter	NA	1	NA
rs3740688	11:47380340_G_T	11:47602879_G_A	pfc	3.719018405	-0.137424724	0.061351877	-0.296687454	0.000351201	815	ENSG00000213619	NDUFS3	-0.324632625	-0.867778851	rs75422278	NA	intron/promoter	NA	1	NA
rs6931277	6:32583357_A_T	6:32902583_G_A	pcc	12.32061069	-0.158632631	0.061463602	-0.050311802	0.403492985	524	ENSG00000242574	HLA-DMB	0.016964926	0.35483871	rs10751	NA	threeUTR	NA	1	NA
rs2074612	5:139714690_T_C	5:140188354_C_G	hcn	8.398860399	-0.090527968	0.061493085	-2.869324894	6.88E-39	702	ENSG00000204967	PCDHA4	0.097164179	0.189189189	rs142480630	nonsynonymous	intron/coding	NA	1	NA
rs867611	11:85776544_G_A	11:86153911_G_A	pfc	123.8254364	-0.046947464	0.061582166	-0.023235198	0.152425395	802	ENSG00000151376	ME3	-0.013098829	-0.0339689	rs7548	synonymous	intron/coding	NA	1	NA
rs2074612	5:139714690_T_C	5:140027216_T_C	pfc	99.33375157	-0.029884806	0.061715351	0.090142079	1.43E-13	797	ENSG00000131495	NDUFA2	-0.326380798	-0.021413521	rs778593	NA	promoter/fiveUTR	NA	1	NA
rs4147929	19:1063443_A_G	19:868115_C_T	hcn	37.14548239	-0.05247889	0.061775988	0.05138937	0.010307544	653	ENSG00000175221	MED16	-0.034720594	0.055555556	rs13090	nonsynonymous	threeUTR/coding	benign	1	NA
rs2093760	1:207786828_A_G	1:208057800_C_T	pfc	4.063803681	0.165906794	0.061831844	-0.269853767	0.005034536	815	ENSG00000174059	CD34	-0.139653831	-0.456853006	rs6671850	NA	threeUTR	NA	1	NA
rs4575098	1:161155392_G_A	1:161493545_T_C	tc	3.996710526	0.267985442	0.061903311	0.204374759	0.08542418	304	ENSG00000143226	FCGR2A	0.066892457	0.365853659	rs10737548	NA	intron/threeUTR/promoter	NA	1	NA
rs3740688	11:47380340_G_T	11:47587452_C_T	pfc	23.6990172	-0.087155025	0.061988415	-1.39752216	2.10E-77	814	ENSG00000110536	PTPMT1	0.204474299	0.817297823	rs11537751	nonsynonymous	intron/coding/promoter	NA	1	NA
rs2074612	5:139714690_T_C	5:139422232_G_A	tc	7.230263158	-0.141819459	0.06218136	-0.046391816	0.661637491	304	ENSG00000158458	NRG2	0.148699372	0.777777778	rs144634106	synonymous	coding	NA	1	NA
rs73223431	8:27219987_C_T	8:27309379_T_C	tc	15.36842105	-0.176256573	0.062290478	-0.595370069	8.58E-19	304	ENSG00000120899	PTK2B	0.255516469	0.806451613	rs891393	NA	promoter	NA	1	NA
rs59735493	16:31133100_G_A	16:30666367_C_T	tc	65.30592105	-0.062274277	0.062342563	-0.089118289	0.0015311	304	ENSG00000156858	PRR14	0.501921379	0.815384615	rs3747481	nonsynonymous	intron/coding/promoter	probably damaging	1	NA
rs113260531	17:5138980_G_A	17:4856580_T_C	tc	10.84210526	0.175743526	0.062412252	-0.141441042	0.007537732	304	ENSG00000108515	ENO3	-0.135019984	-0.515151515	rs238239	nonsynonymous	coding/threeUTR	benign	1	NA
rs11218343	11:121435587_T_C	11:121178302_A_C	pcc	107.3094778	-0.102491738	0.062447406	0.021406463	0.24033822	517	ENSG00000109929	SC5D	0.078872443	0.2	rs1061332	NA	threeUTR	NA	1	NA
rs12590654	14:92938855_G_A	14:92918459_T_A	tc	4.276315789	0.164137796	0.062599849	0.270488092	0.000209178	304	ENSG00000140090	SLC24A4	0.385619456	0.857142857	rs7144261	NA	promoter	NA	1	NA
rs59735493	16:31133100_G_A	16:31289396_T_C	hcn	14.62984218	0.07892114	0.062614983	0.028804021	0.389471707	697	ENSG00000169896	ITGAM	-0.091277952	-0.28	rs1143680	nonsynonymous	coding	NA	1	NA
rs6931277	6:32583357_A_T	6:32800412_C_T	hcn	43.70887918	-0.065541093	0.062802333	0.031608612	0.199261997	687	ENSG00000250264/ENSG00000204267	TAP2	0.147385369	0.3	rs1800454	nonsynonymous	coding/promoter	NA	1	NA
rs4147929	19:1063443_A_G	19:579157_T_C	hcn	8.586666667	-0.131269253	0.062974976	-0.004562672	0.940332297	675	ENSG00000172270	BSG	0.014427835	-0.025641026	rs28921990	NA	intron	NA	1	NA
rs4147929	19:1063443_A_G	19:1275368_T_G	hcn	8.700598802	-0.097923074	0.063249807	0.039574122	0.284516942	668	ENSG00000228300	C19orf24	-0.022252657	-0.130434783	rs60492890	NA	promoter/intergenic	NA	1	NA
rs4575098	1:161155392_G_A	1:161338912_C_T	tc	55.67105263	-0.080100756	0.063323871	-0.146575452	0.000931722	304	ENSG00000143252	SDHC	0.017500115	0.176470588	rs59544428	NA	promoter/intergenic	NA	1	NA
rs113260531	17:5138980_G_A	17:5323269_C_T	hcn	2.383190883	0.185233957	0.063513971	0.666943378	1.85E-31	702	ENSG00000129197	RPAIN	0.209601217	0.466666667	rs1058115	NA	fiveUTR/promoter	NA	1	NA
rs1859788	7:99971834_A_G	7:99490190_G_A	pcc	32.0734127	0.069415804	0.063730808	0.020950186	0.659879521	504	ENSG00000146833	TRIM4	-0.002234116	0.111111111	rs35432946	nonsynonymous	intron/coding	probably damaging	1	NA
rs12590654	14:92938855_G_A	14:92919504_C_G	tc	4.315789474	0.17312969	0.063760682	-0.295193943	0.000114154	304	ENSG00000140090	SLC24A4	-0.15850054	-0.75308642	rs7149030	NA	intron	NA	1	NA
rs1859788	7:99971834_A_G	7:99489005_A_G	tc	77.70723684	-0.063115588	0.063884793	0.197758964	1.22E-19	304	ENSG00000146833	TRIM4	-0.39861806	-0.142857143	rs2572009	NA	intron/threeUTR	NA	1	NA
rs4575098	1:161155392_G_A	1:161139738_G_A	pcc	20.91809524	0.090299728	0.064094423	-0.41352402	1.30E-14	525	ENSG00000143224	PPOX	-0.205425868	-0.8	rs36013429	nonsynonymous/synonymous	intron/coding/threeUTR/promoter	benign	1	NA
rs4147929	19:1063443_A_G	19:1451400_C_T	hcn	7.241531664	-0.109326147	0.064097648	0.37127269	8.41E-23	679	ENSG00000115266	APC2	-0.01873743	-0.159090909	rs8100242	NA	intron/fiveUTR/promoter	NA	1	NA
rs4236673	8:27464929_A_G	8:27308585_A_C	tc	358.8618421	-0.041667203	0.064225135	0.114220902	1.67E-16	304	ENSG00000120899	PTK2B	0.048645864	0.024390244	rs751019	nonsynonymous	coding/promoter	benign	1	NA
rs4236673	8:27464929_A_G	8:27529987_T_C	hcn	171.30131	-0.054668164	0.064305344	0.043083705	0.041634604	687	ENSG00000168077	SCARA3	-0.134223465	-0.449541284	rs518732	NA	threeUTR	NA	1	NA
rs12590654	14:92938855_G_A	14:92919504_C_G	pfc	2.353808354	0.156452091	0.064390643	-0.294669644	3.72E-05	814	ENSG00000140090	SLC24A4	-0.268845808	-0.7	rs7149030	NA	intron	NA	1	NA
rs3740688	11:47380340_G_T	11:47298360_G_A	pcc	147.3417969	-0.031926272	0.064431441	-0.076886771	1.23E-06	512	ENSG00000110514	MADD	-0.1159443	-0.242718447	rs326214	synonymous	coding	NA	1	NA
rs867611	11:85776544_G_A	11:85689435_T_C	pcc	9.355086372	0.103047596	0.064474232	0.145119884	0.008223174	521	ENSG00000073921	PICALM	0.691931351	0.986111111	rs618629	NA	promoter	NA	1	NA
rs10933431	2:233981912_G_C	2:233633460_G_A	pcc	5.186878728	-0.114304796	0.064734666	-0.193546154	0.000132209	503	ENSG00000115474	KCNJ13	-0.029661055	-0.057471264	rs1801251	nonsynonymous	intron/promoter/coding/threeUTR	benign	1	NA
rs867611	11:85776544_G_A	11:85427641_T_C	tc	9.907894737	-0.151110577	0.064776987	0.057772458	0.384959497	304	ENSG00000137501	SYTL2	0.170539402	-0.043478261	rs290191	NA	intron/promoter/fiveUTR	NA	1	NA
rs2074612	5:139714690_T_C	5:140174622_G_A	tc	2.355263158	-0.200809028	0.064788129	-0.118893164	0.195539885	304	ENSG00000204969	PCDHA2	0.271281401	0.487179487	rs9686540	nonsynonymous	intron/coding/promoter	NA	1	NA
rs4147929	19:1063443_A_G	19:1505874_T_C	pcc	3.150980392	-0.148947603	0.065020082	0.121460788	0.04108062	510	ENSG00000185761	ADAMTSL5	-0.062749751	0.011764706	rs197198	NA	threeUTR/promoter	NA	1	NA
rs4147929	19:1063443_A_G	19:1508737_C_T	hcn	5.05952381	-0.134389553	0.065037013	-0.320630473	4.68E-07	672	ENSG00000267092	NA	-0.088038426	0.090909091	rs55810939	NA	intron/promoter	NA	1	NA
rs113260531	17:5138980_G_A	17:5288073_A_G	hcn	89.48396501	0.038542658	0.065153109	0.065075893	1.97E-05	686	ENSG00000029725	RABEP1	0.443891635	0.91011236	rs1806219	NA	threeUTR	NA	1	NA
rs1859788	7:99971834_A_G	7:100028187_C_T	tc	78.63157895	-0.057837029	0.065243484	-0.136722491	3.06E-09	304	ENSG00000146834	MEPCE	0.273003392	0.866666667	rs6975729	synonymous	intron/coding/promoter	NA	1	NA
rs73223431	8:27219987_C_T	8:27143174_T_A	pcc	9.728489484	0.086587976	0.065330853	0.220864346	2.15E-08	523	ENSG00000104228	TRIM35	0.057401481	0.148514851	rs10098291	NA	threeUTR	NA	1	NA
rs59735493	16:31133100_G_A	16:31094861_G_A	hcn	7.025899281	-0.094503688	0.065495069	0.053987278	0.212307492	695	ENSG00000167395/ENSG00000151006/ENSG00000255439	ZNF646/PRSS53/RP11-196G11.1	-0.360718375	-1	rs45599534	NA	threeUTR	NA	1	NA
rs2093760	1:207786828_A_G	1:208057800_C_T	tc	8.740131579	0.228332771	0.065735939	-0.287843076	0.019027902	304	ENSG00000174059	CD34	-0.102803878	-0.714285714	rs6671850	NA	threeUTR	NA	1	NA
rs6931277	6:32583357_A_T	6:32814975_T_C	hcn	56.55232558	-0.063034946	0.065804587	0.043482066	0.106787986	688	ENSG00000168394	TAP1	-0.039743413	-0.1	rs1135216	nonsynonymous	intron/coding	benign	1	NA
rs4236673	8:27464929_A_G	8:27170788_G_A	tc	11.40789474	-0.140999548	0.065854331	-0.081564261	0.219670212	304	ENSG00000120899	PTK2B	0.107814164	0.348837209	rs113814152	NA	fiveUTR/promoter	NA	1	NA
rs2074612	5:139714690_T_C	5:139554866_G_C	hcn	140.1664275	-0.041853091	0.06595152	0.050939748	0.056786411	697	ENSG00000120306	CYSTM1	-0.307477684	-0.973333333	rs17523262	NA	promoter/fiveUTR	NA	1	NA
rs73223431	8:27219987_C_T	8:27529060_T_C	hcn	146.3938953	-0.060441737	0.066099098	-0.154280316	3.02E-09	688	ENSG00000168077	SCARA3	0.033543262	0.162790698	rs489395	NA	threeUTR	NA	1	NA
rs4575098	1:161155392_G_A	1:161069544_G_A	hcn	60.52217454	-0.051647165	0.066114914	-0.004059615	0.892000119	699	ENSG00000162755	KLHDC9	-0.175957037	-1	rs1128750	nonsynonymous	coding	possibly damaging	1	NA
rs117618017	15:63569902_C_T	15:63886593_C_T	pcc	7.79759519	-0.149748749	0.066149032	-0.264910113	0.000154427	499	ENSG00000140455	USP3	-0.066201087	-0.538461538	rs2649	NA	intron/threeUTR	NA	1	NA
rs73223431	8:27219987_C_T	8:27144732_C_G	pcc	20.24282983	0.076194036	0.066393114	-0.006219898	0.892281709	523	ENSG00000104228	TRIM35	-0.192258083	-0.84	rs4279551	NA	threeUTR	NA	1	NA
rs1859788	7:99971834_A_G	7:100455733_C_T	hcn	2.547864507	0.129687004	0.066530444	0.095427764	0.091380838	679	ENSG00000146828	SLC12A9	-0.234443743	-0.094117647	rs314372	NA	intron/promoter	NA	1	NA
rs429358	19:45411941_T_C	19:45496303_T_C	pcc	401.3861386	-0.053461764	0.066587222	0.009498075	0.59061954	505	ENSG00000104853	CLPTM1	-0.006371986	0	rs9193	nonsynonymous	threeUTR/coding	NA	1	NA
rs4147929	19:1063443_A_G	19:579035_C_T	hcn	4.651718984	-0.133795304	0.066605382	0.165469824	0.000846479	669	ENSG00000172270	BSG	-0.008765723	-0.051282051	rs2283572	NA	intron/promoter	NA	1	NA
rs73223431	8:27219987_C_T	8:27318635_C_G	tc	23.98684211	-0.148388606	0.06687474	-0.040569874	0.451746071	304	ENSG00000120903	CHRNA2	0.235793454	0.833333333	rs2292977	NA	threeUTR	NA	1	NA
rs429358	19:45411941_T_C	19:45912406_G_A	tc	69.14144737	0.081333604	0.066957819	-0.142541218	3.33E-06	304	ENSG00000117877/ENSG00000012061	POLR1G/ERCC1	-0.034137491	0.176470588	rs2336219	nonsynonymous	coding/threeUTR	benign	1	NA
rs4147929	19:1063443_A_G	19:1435496_C_T	pcc	42.4039604	0.062739811	0.066963283	-0.057542822	0.098948035	505	ENSG00000071626	DAZAP1	-0.032005895	-0.368421053	rs76800339	NA	threeUTR	NA	1	NA
rs113260531	17:5138980_G_A	17:5112470_T_C	pfc	3.460277427	0.218199387	0.066976228	0.026725568	0.737209674	793	ENSG00000161929	SCIMP	0.021211219	-0.168458781	rs1176628	NA	intron/threeUTR	NA	1	NA
rs1859788	7:99971834_A_G	7:100172858_C_T	hcn	23.43684993	0.057876062	0.066980037	-0.06131687	0.029466434	673	ENSG00000274272/ENSG00000077454	LRCH4	0.272897354	0.098591549	rs3197597	nonsynonymous	intron/promoter/coding	possibly damaging	1	NA
rs3740688	11:47380340_G_T	11:47198638_C_T	tc	5.342105263	-0.147193676	0.067060879	-0.158577375	0.128922425	304	ENSG00000149182	ARFGAP2	0.082692876	0.3	rs61897848	NA	fiveUTR/promoter	NA	1	NA
rs2718058	7:37841534_A_G	7:37468889_C_A	hcn	3.226495726	-0.124933184	0.067121135	0.348626342	1.80E-09	702	ENSG00000155849	ELMO1	-0.099169204	-0.252173913	rs28628397	NA	intron	NA	1	NA
rs4236673	8:27464929_A_G	8:27491654_C_G	pcc	59.99408284	0.062693963	0.067189897	-0.280165424	5.49E-31	507	ENSG00000168077	SCARA3	-0.285323653	-0.504587156	rs472707	NA	fiveUTR	NA	1	NA
rs113260531	17:5138980_G_A	17:4800290_C_T	pcc	6.961770624	-0.190418696	0.067222227	0.218272825	2.83E-05	497	ENSG00000141503	MINK1	-0.111663275	-0.526315789	rs2302317	NA	threeUTR	NA	1	NA
rs429358	19:45411941_T_C	19:45807931_T_C	hcn	3.729013255	0.149439951	0.06730202	0.036073467	0.481186135	679	ENSG00000007047	MARK4	-0.089309751	-0.174603175	rs10415720	NA	threeUTR	NA	1	NA
rs4575098	1:161155392_G_A	1:161593122_C_T	tc	7.201986755	0.199827019	0.067879248	-0.30361416	7.13E-05	302	ENSG00000162747	FCGR3B	-0.11220183	-0.275362319	rs146653557	NA	threeUTR	NA	1	NA
rs113260531	17:5138980_G_A	17:5461847_G_A	pcc	2.648393195	-0.271199668	0.067923159	-0.113119336	0.422533281	529	ENSG00000091592	NLRP1	-0.013401072	-0.25	rs61753136	synonymous	coding	NA	1	NA
rs28394864	17:47450775_G_A	17:47368946_G_A	pfc	21.25375	-0.057144953	0.068191787	0.059281201	0.034601276	800	ENSG00000198740	ZNF652	-0.438345136	-0.977011494	rs16947943	NA	promoter/threeUTR	NA	1	NA
rs2093760	1:207786828_A_G	1:207941191_G_T	pfc	6.180024661	0.177619257	0.068217437	0.711189091	1.58E-27	811	ENSG00000117335	CD46	0.181440799	0.3875	rs2724374	NA	intron/promoter	NA	1	NA
rs442495	15:59022615_T_C	15:59153808_A_G	hcn	66.30884558	-0.038576585	0.068245881	0.078911308	0.000164698	667	ENSG00000128923	MINDY2	-0.50197787	-0.827751196	rs1053420	NA	intron/threeUTR	NA	1	NA
rs59735493	16:31133100_G_A	16:31368835_C_T	pcc	2.311764706	-0.179892355	0.068306869	0.060930296	0.511154758	510	ENSG00000140678	ITGAX	-0.011637842	-0.074074074	rs11574636	nonsynonymous	coding	NA	1	NA
rs117618017	15:63569902_C_T	15:63341238_G_C	pcc	4.697628458	-0.164008403	0.068350621	0.228419389	4.46E-05	506	ENSG00000140416/ENSG00000259498	TPM1	-0.109681661	-0.483870968	rs66793829	NA	intron/fiveUTR	NA	1	NA
rs2074612	5:139714690_T_C	5:140188353_G_A	hcn	8.361823362	-0.088472227	0.068727418	-2.912733828	3.19E-38	702	ENSG00000204967	PCDHA4	0.097164179	0.189189189	rs561061447	synonymous	intron/coding	NA	1	NA
rs4147929	19:1063443_A_G	19:813220_T_C	pfc	62.44102564	-0.133119216	0.068994394	0.387444423	2.28E-50	780	ENSG00000129951	PLPPR3	0.024220122	-0.319464321	rs351994	nonsynonymous	promoter/coding	benign	1	NA
rs117618017	15:63569902_C_T	15:63448780_C_G	tc	3.628289474	-0.315925847	0.069093219	-0.139046715	0.301695487	304	ENSG00000185088	RPS27L	-0.21427582	-0.6	rs2270948	NA	intron/promoter/fiveUTR	NA	1	NA
rs4147929	19:1063443_A_G	19:579432_G_C	hcn	14.08221226	-0.125889629	0.069154028	0.022145364	0.757883524	669	ENSG00000172270	BSG	0.050334741	0.142857143	rs10416405	NA	intron	NA	1	NA
rs3740688	11:47380340_G_T	11:47194924_T_G	pcc	5.102272727	0.113478424	0.069196421	-0.044580116	0.596980585	528	ENSG00000149182	ARFGAP2	-0.248227398	-0.707317073	rs57012996	NA	intron/promoter	NA	1	NA
rs3740688	11:47380340_G_T	11:47857253_T_C	hcn	22.84515195	0.043060113	0.069202199	0.085053564	6.28E-05	691	ENSG00000030066	NUP160	0.338235355	0.574193548	rs3816605	nonsynonymous	coding/threeUTR	benign	1	NA
rs2074612	5:139714690_T_C	5:139624864_T_C	pcc	90.05363985	0.047613639	0.069210961	-0.066838256	0.005869194	522	ENSG00000113068	PFDN1	-0.505708716	-0.945945946	rs7204	NA	intron/threeUTR	NA	1	NA
rs7810606	7:143108158_T_C	7:142999158_G_T	tc	4.654605263	-0.225687473	0.069212498	-0.421080237	0.072102774	304	ENSG00000106144	CASP2	-0.010075459	0.5	rs3212148	NA	intron	NA	1	NA
rs28394864	17:47450775_G_A	17:47448172_T_C	pcc	2.79886148	-0.139810149	0.069333855	0.188774672	0.005863758	527	ENSG00000262039	NA	-0.60290311	-0.988372093	rs11655704	NA	promoter	NA	1	NA
rs4575098	1:161155392_G_A	1:161094190_A_G	pfc	38.46658416	-0.072116918	0.069355494	0.004878995	0.885202574	808	ENSG00000158793/ENSG00000158796	NIT1/DEDD	-0.196800884	-0.741104113	rs1135783	synonymous	intron/coding/threeUTR	NA	1	NA
rs3865444	19:51727962_C_A	19:52095441_G_A	pfc	11.47953964	0.065826274	0.069374669	-0.035181599	0.231582333	782	ENSG00000105497	ZNF175	-0.017549631	-0.090025253	rs7259649	NA	threeUTR	NA	1	NA
rs442495	15:59022615_T_C	15:58964931_A_G	hcn	3.153846154	-0.122936557	0.069386713	-0.084586846	0.265018796	702	ENSG00000270986	HMGB1P51	0.516519239	0.983471074	rs7176436	NA	intron	NA	1	NA
rs4147929	19:1063443_A_G	19:1086211_G_A	tc	76.97029703	-0.075253513	0.069411097	-0.070064772	0.003627547	303	ENSG00000180448	ARHGAP45	0.234463183	0.490196078	rs1061233	NA	threeUTR	NA	1	NA
rs1859788	7:99971834_A_G	7:99799845_T_A	tc	157.8355263	-0.050957438	0.069561735	0.049487659	0.052946206	304	ENSG00000066923/ENSG00000239521	STAG3/CASTOR3	-0.72798763	-0.980952381	rs1043915	synonymous	coding	NA	1	NA
rs4147929	19:1063443_A_G	19:844020_G_A	pcc	3.75147929	-0.157871508	0.069608688	0.035538806	0.561835319	507	ENSG00000196415	PRTN3	0.079397371	0.05	rs351111	nonsynonymous	coding	benign	1	NA
rs117618017	15:63569902_C_T	15:63601026_A_T	hcn	50.1530303	0.065856593	0.069762892	-0.009061069	0.71358835	660	ENSG00000138613	APH1B	-0.141768175	-1	rs71394506	NA	threeUTR	NA	1	NA
rs867611	11:85776544_G_A	11:85968623_C_T	pcc	32.24902724	0.054517179	0.069775538	-0.07620878	0.001368908	514	ENSG00000074266	EED	-0.012556401	-0.035087719	rs974144	synonymous	intron/coding	NA	1	NA
rs73223431	8:27219987_C_T	8:26627249_G_C	pcc	15.62998102	-0.091062353	0.070025307	-0.005091176	0.93597354	527	ENSG00000120907	ADRA1A	0.061421109	0	rs3739216	NA	intron/threeUTR	NA	1	NA
rs11218343	11:121435587_T_C	11:121480609_T_C	hcn	3.176638177	0.292371318	0.070046346	0.031270017	0.565507973	702	ENSG00000137642	SORL1	0.128815731	0.846153846	rs1010157	NA	promoter	NA	1	NA
rs7810606	7:143108158_T_C	7:143599247_A_G	hcn	14.09806835	-0.057577184	0.070052236	0.331965198	3.48E-38	673	ENSG00000198420	TCAF1	-0.057802718	-0.119565217	rs3735383	NA	fiveUTR/promoter	NA	1	NA
rs3740688	11:47380340_G_T	11:47504075_G_T	pfc	9.552109181	-0.090109428	0.070178774	-0.147970478	2.45E-05	806	ENSG00000149187	CELF1	0.36774925	0.68159204	rs3740699	NA	intron	NA	1	NA
rs442495	15:59022615_T_C	15:59389096_C_T	tc	33.73355263	0.087500964	0.070308186	-0.06849798	0.072161407	304	ENSG00000157450	RNF111	0.05304866	-0.217391304	rs34338282	NA	threeUTR	NA	1	NA
rs10933431	2:233981912_G_C	2:234354320_C_T	tc	21.69078947	0.143012375	0.070439987	0.029470425	0.634686626	304	ENSG00000077044	DGKD	0.005370379	-0.058823529	rs2305541	synonymous	coding	NA	1	NA
rs1859788	7:99971834_A_G	7:99635967_G_A	hcn	71.30551416	-0.040265342	0.070451806	-0.065612077	0.001095318	671	ENSG00000106261	ZKSCAN1	0.078524089	0.487804878	rs72615157	NA	threeUTR	NA	1	NA
rs10933431	2:233981912_G_C	2:233722093_C_T	hcn	75.10660661	0.037155574	0.070861699	-0.087290719	0.000403702	666	ENSG00000204120/ENSG00000182600	GIGYF2/SNORC	-0.057321434	-0.25	rs3738904	NA	threeUTR/fiveUTR/promoter	NA	1	NA
rs6931277	6:32583357_A_T	6:33048640_A_G	tc	66.49013158	-0.144344585	0.070953448	-0.068120989	0.15794279	304	ENSG00000223865	HLA-DPB1	-0.020163816	0.235294118	rs1042140	nonsynonymous/synonymous	coding/promoter	benign	1	NA
rs3865444	19:51727962_C_A	19:51656454_A_T	tc	6.371710526	-0.329892739	0.070954437	-0.140925004	0.435555854	304	ENSG00000168995/ENSG00000269072	SIGLEC7	0.130064262	0.2	rs273662	synonymous	coding/threeUTR	NA	1	NA
rs73223431	8:27219987_C_T	8:27318544_A_G	tc	19.40460526	-0.148694049	0.07097528	-0.050492196	0.411757656	304	ENSG00000120903	CHRNA2	0.255516469	0.806451613	rs2292976	NA	threeUTR	NA	1	NA
rs113260531	17:5138980_G_A	17:4639597_G_T	tc	11.46381579	-0.204073728	0.071318143	0.148594725	0.006057351	304	ENSG00000161921	CXCL16	0.020249826	-0.214285714	rs8071612	NA	intron/fiveUTR/promoter	NA	1	NA
rs4236673	8:27464929_A_G	8:27311703_T_C	pcc	256.9885057	-0.068913349	0.071341336	0.164515455	1.51E-06	522	ENSG00000120899	PTK2B	-0.107139316	-0.661971831	rs1879184	synonymous	coding/promoter	NA	1	NA
rs12590654	14:92938855_G_A	14:93199080_C_T	tc	66.71710526	-0.076129708	0.07134726	0.041855186	0.157459366	304	ENSG00000100600	LGMN	-0.049000803	0.125	rs2236264	nonsynonymous	coding	benign	1	NA
rs4575098	1:161155392_G_A	1:161274905_T_C	tc	35.02325581	0.150933239	0.071380417	0.53864988	5.05E-16	301	ENSG00000158887	MPZ	0.076945867	0.538461538	rs16832786	NA	threeUTR	NA	1	NA
rs4575098	1:161155392_G_A	1:161147771_A_G	hcn	4.269230769	-0.127834921	0.071671503	-0.130992367	0.106978681	702	ENSG00000143224	PPOX	-0.167941409	-0.80952381	rs17392570	NA	promoter/threeUTR	NA	1	NA
rs113260531	17:5138980_G_A	17:5347576_G_A	tc	16.98026316	0.170637387	0.071753586	0.204634561	0.003219951	304	ENSG00000005100	DHX33	0.317685234	0.448275862	rs2074438	synonymous/nonsense	intron/coding/threeUTR	NA	1	NA
rs4147929	19:1063443_A_G	19:901955_C_T	tc	3.180921053	0.279684329	0.071782101	0.030247803	0.761264417	304	ENSG00000198858	R3HDM4	-0.026619403	-0.1	rs4343405	NA	intron/promoter	NA	1	NA
rs59685680	15:51001534_T_G	15:51294995_G_A	pcc	8.511450382	-0.096558198	0.0718087	-0.153833153	2.52E-05	524	ENSG00000081014	AP4E1	0.300310462	0.731343284	rs3743045	NA	threeUTR	NA	1	NA
rs190982	5:88223420_G_A	5:88016008_A_G	pcc	327.8003839	0.020560204	0.071917088	0.039610719	2.60E-06	521	ENSG00000081189	MEF2C	0.265548006	0.634615385	rs34317	NA	intron/threeUTR	NA	1	NA
rs6733839	2:127892810_C_T	2:128225228_A_G	pcc	3.982352941	0.114537228	0.072005028	-0.143927947	0.006935611	510	ENSG00000231731	NA	0.008526485	-0.035971223	rs7590705	NA	intron/promoter	NA	1	NA
rs113260531	17:5138980_G_A	17:5113423_G_A	pfc	2.063803681	0.200105163	0.072030561	-0.2642741	2.48E-05	815	ENSG00000161929	SCIMP	-0.312229185	-0.950907195	rs3031	NA	intron/threeUTR	NA	1	NA
rs59735493	16:31133100_G_A	16:31121793_G_A	pfc	52.47176913	0.045304707	0.072111476	-0.03659787	0.034240763	797	ENSG00000103507	BCKDK	-0.492327612	-1	rs14235	synonymous	coding/promoter	NA	1	NA
rs113260531	17:5138980_G_A	17:4701019_C_T	pcc	183.9007937	-0.05232986	0.072215765	0.136619137	2.57E-10	504	ENSG00000142507	PSMB6	-0.00919645	-0.076923077	rs2304975	synonymous/nonsynonymous	coding/promoter	NA	1	NA
rs3865444	19:51727962_C_A	19:52191120_C_T	tc	7.243421053	-0.221400248	0.072335159	0.229177635	0.097212124	304	ENSG00000269959	NA	-0.041111826	-0.25	rs10405559	NA	promoter	NA	1	NA
rs429358	19:45411941_T_C	19:45452812_C_T	pcc	2.446640316	0.266460827	0.072353367	1.182512603	4.95E-47	506	ENSG00000224916/ENSG00000234906	APOC4-APOC2/APOC2	0.000559275	0.285714286	rs1130742	NA	threeUTR	NA	1	NA
rs1859788	7:99971834_A_G	7:100466441_G_A	tc	112.6809211	-0.044775938	0.072574343	0.06752957	0.000625291	304	ENSG00000087077	TRIP6	-0.088371844	-0.462686567	rs2075756	nonsynonymous/synonymous	threeUTR/coding/promoter	benign	1	NA
rs59735493	16:31133100_G_A	16:31372290_T_C	pcc	4.699619772	-0.138508454	0.072594055	0.262325245	2.49E-06	526	ENSG00000140678	ITGAX	-0.242472873	-0.6	rs11150617	NA	NA	NA	1	NA
rs4575098	1:161155392_G_A	1:161495040_C_T	tc	29.64473684	-0.250749601	0.072676701	-0.231053298	0.031519096	304	ENSG00000173110	HSPA6	0.058748189	0.125	rs1079109	nonsynonymous	intron/coding	probably damaging	1	NA
rs2093760	1:207786828_A_G	1:207941539_A_G	hcn	6.710186514	0.112819064	0.072756763	0.337239786	3.44E-16	697	ENSG00000117335	CD46	0.10703258	-0.04	rs2488254	NA	intron/promoter	NA	1	NA
rs12590654	14:92938855_G_A	14:92916852_C_T	pcc	7.387096774	0.0845263	0.072945892	0.073245849	0.061365487	527	ENSG00000140090	SLC24A4	0.485631621	0.82278481	rs8015178	NA	NA	NA	1	NA
rs4147929	19:1063443_A_G	19:1077936_C_T	pcc	8.634920635	-0.133666597	0.073022882	-0.0553376	0.536958115	504	ENSG00000180448	ARHGAP45	0.109200008	1	rs35964792	synonymous	intron/coding/threeUTR	NA	1	NA
rs113260531	17:5138980_G_A	17:4889779_G_A	pfc	3.649079755	0.216798381	0.073179732	-0.094672009	0.415213761	815	ENSG00000262678	NA	-0.02216897	-0.3125	rs2286010	NA	intron/promoter	NA	1	NA
rs1859788	7:99971834_A_G	7:100286435_G_A	tc	47.11842105	-0.087117709	0.07319871	-0.162474544	3.75E-07	304	ENSG00000146830	GIGYF1	0.12138144	0.446808511	rs62483567	NA	intron/fiveUTR/promoter	NA	1	NA
rs3865444	19:51727962_C_A	19:51601104_G_T	pcc	5.936758893	0.103197468	0.073242806	-0.151763254	0.002411918	506	ENSG00000142544	CTU1	-0.048819915	0.105882353	rs5018644	NA	threeUTR	NA	1	NA
rs2074612	5:139714690_T_C	5:139712878_G_A	pcc	15.44294004	0.07288718	0.073324377	-0.063209572	0.111115246	517	ENSG00000113070	HBEGF	-0.588365072	-1	rs13385	NA	threeUTR	NA	1	NA
rs4575098	1:161155392_G_A	1:161161284_G_C	pfc	17.91861899	-0.162933432	0.073337533	0.056021367	0.343935141	811	ENSG00000158859	ADAMTS4	-0.198423479	-0.751060101	rs41270041	nonsynonymous	coding	benign	1	NA
rs1859788	7:99971834_A_G	7:99938864_G_A	pcc	5.151873767	0.129732589	0.073348373	0.10600059	0.074754693	507	ENSG00000242294	STAG3L5P	0.285386632	1	rs1636980	NA	intron	NA	1	NA
rs4236673	8:27464929_A_G	8:27455442_T_C	pcc	63.16359918	-0.049384418	0.07348906	-0.045973108	0.124334354	489	ENSG00000120885	CLU	0.365508987	0.971428571	rs3087554	NA	threeUTR	NA	1	NA
rs12590654	14:92938855_G_A	14:92960238_A_G	hcn	12.73314204	-0.073975338	0.073666327	-0.051108168	0.22514531	697	ENSG00000140090	SLC24A4	0.321886643	0.693693694	rs4900132	NA	threeUTR	NA	1	NA
rs4147929	19:1063443_A_G	19:1037932_G_C	tc	10.13157895	-0.174751682	0.073821962	-0.340790983	0.000162833	304	ENSG00000064666	CNN2	0.335788694	0.75	rs3848639	NA	threeUTR	NA	1	NA
rs4575098	1:161155392_G_A	1:161088583_T_G	pfc	55.19183168	-0.092887399	0.073841125	0.070407387	0.017797906	808	ENSG00000158793	NIT1	-0.196800884	-0.741104113	rs41270017	nonsynonymous	promoter/intron/coding/fiveUTR	benign	1	NA
rs12590654	14:92938855_G_A	14:92572927_G_A	hcn	9.651362984	-0.076235617	0.073855227	-0.36282831	4.90E-12	697	ENSG00000066427	ATXN3	0.027412751	0.174603175	rs3814834	NA	promoter/fiveUTR	NA	1	NA
rs4575098	1:161155392_G_A	1:161159435_T_C	tc	22.34210526	0.232931732	0.07390867	0.070682638	0.345059463	304	ENSG00000158859	ADAMTS4	-0.268020665	-1	rs36123104	NA	threeUTR	NA	1	NA
rs28394864	17:47450775_G_A	17:47591270_C_A	tc	26.18092105	0.144793782	0.074028588	-0.26435607	3.33E-05	304	ENSG00000064300	NGFR	-0.103220419	-0.174603175	rs1804011	NA	intron/threeUTR	NA	1	NA
rs17125924	14:53391680_A_G	14:53242849_C_T	pfc	26.6975	-0.086455778	0.074063373	0.023285192	0.292768579	800	ENSG00000100522	GNPNAT1	-0.144485033	-0.667288599	rs1140039	NA	intron/promoter/threeUTR	NA	1	NA
rs12590654	14:92938855_G_A	14:92432644_C_T	hcn	16.5	-0.055490419	0.074389019	-0.142725616	1.58E-07	690	ENSG00000100815	TRIP11	0.001859652	0.131578947	rs10135585	NA	threeUTR	NA	1	NA
rs117618017	15:63569902_C_T	15:63341502_A_C	pcc	3.699604743	-0.19907476	0.074408208	-0.082269638	0.363272404	506	ENSG00000140416/ENSG00000259498	TPM1	-0.132396016	-0.5	rs12441488	NA	intron/fiveUTR/promoter	NA	1	NA
rs73223431	8:27219987_C_T	8:27317337_A_G	tc	6.625	-0.198206205	0.074472408	-0.122417323	0.22142059	304	ENSG00000120903	CHRNA2	0.255516469	0.806451613	rs2280375	NA	threeUTR	NA	1	NA
rs4147929	19:1063443_A_G	19:1009485_C_G	hcn	3.160530191	0.149173005	0.074587321	-0.039714902	0.454593943	679	ENSG00000116032	GRIN3B	0.203322194	0.274336283	rs10401245	nonsynonymous	coding/promoter	benign	1	NA
rs4575098	1:161155392_G_A	1:161488017_T_C	tc	59.16447368	-0.188568027	0.074812522	-0.016361143	0.821283153	304	ENSG00000143226	FCGR2A	0.058748189	0.125	rs10919033	NA	intron/threeUTR	NA	1	NA
rs2074612	5:139714690_T_C	5:139624864_T_C	tc	488.2532895	0.028746804	0.074835724	-0.032563843	0.013176761	304	ENSG00000113068	PFDN1	-0.560533973	-0.962962963	rs7204	NA	intron/threeUTR	NA	1	NA
rs4147929	19:1063443_A_G	19:746712_C_T	tc	704.0986842	-0.035700496	0.074871728	0.050728371	2.02E-06	304	ENSG00000099864	PALM	-0.033862492	0.028571429	rs10421265	synonymous	coding	NA	1	NA
rs117618017	15:63569902_C_T	15:63449005_G_A	hcn	2.904761905	0.17689077	0.074873201	-0.578667799	8.04E-09	672	ENSG00000185088	RPS27L	-0.117987019	-0.75	rs28377261	NA	intron/promoter/fiveUTR	NA	1	NA
rs59735493	16:31133100_G_A	16:31095204_G_C	pcc	5.207619048	-0.102041934	0.074876196	-0.119683052	0.021823738	525	ENSG00000167395/ENSG00000151006	ZNF646/PRSS53	0.711793752	0.952095808	rs11864806	NA	threeUTR	NA	1	NA
rs429358	19:45411941_T_C	19:45490065_C_T	pcc	5.280632411	0.148459509	0.075162478	0.011112993	0.84051461	506	ENSG00000104853	CLPTM1	0.000210055	0.228070175	rs11083755	NA	intron/promoter	NA	1	NA
rs4147929	19:1063443_A_G	19:1037941_G_T	hcn	7.709439528	0.128424608	0.075205699	-0.355632851	0.000732559	678	ENSG00000064666	CNN2	-0.293723705	-0.8125	rs72618590	NA	threeUTR	NA	1	NA
rs3865444	19:51727962_C_A	19:52096270_C_G	tc	9.720394737	-0.147200772	0.075362841	-0.408930863	1.27E-06	304	ENSG00000167765	AC018755.1	-0.003914019	0.44	rs3794982	NA	promoter/intergenic	NA	1	NA
rs4575098	1:161155392_G_A	1:161019040_G_C	tc	15.55263158	0.109568767	0.075368129	0.065751444	0.132971926	304	ENSG00000186517	ARHGAP30	0.182442864	0.490909091	rs3813609	nonsynonymous	coding/threeUTR	benign	1	NA
rs4147929	19:1063443_A_G	19:1233597_G_A	pcc	102.980198	0.071666706	0.075532731	-0.069672104	0.045427768	505	ENSG00000099625	CBARP	-0.19549452	-0.208333333	rs3746102	synonymous	coding/threeUTR	NA	1	NA
rs867611	11:85776544_G_A	11:86037696_T_A	hcn	3.86039886	0.1296731	0.075573865	-1.15843258	4.86E-63	702	ENSG00000149196	HIKESHI	-0.060787916	-0.171428571	rs12295985	NA	intron/threeUTR	NA	1	NA
rs73223431	8:27219987_C_T	8:27591164_C_T	hcn	61.29282577	-0.034338897	0.07567041	-0.048467124	0.004584012	683	ENSG00000147419	CCDC25	0.004136374	-0.109589041	rs7109	NA	threeUTR	NA	1	NA
rs10933431	2:233981912_G_C	2:234396566_G_C	pfc	2.710828025	-0.149856075	0.075765069	0.631327457	4.90E-19	785	ENSG00000085982	USP40	-0.00455456	0.087470449	rs10929178	NA	intron/threeUTR	NA	1	NA
rs113260531	17:5138980_G_A	17:5403468_C_T	pcc	622.1580952	-0.068172483	0.075827271	0.065583585	0.122029577	525	ENSG00000286190	NA	0.026217352	-0.333333333	rs28692633	NA	intron/threeUTR	NA	1	NA
rs11257238	10:11717397_T_C	10:11505175_A_G	hcn	24.31345566	0.044774243	0.075827839	0.018963371	0.384417275	654	ENSG00000148429	USP6NL	-0.308678074	-0.742331288	rs3740204	synonymous	coding	NA	1	NA
rs10933431	2:233981912_G_C	2:234066969_C_G	hcn	32.90468986	0.051358427	0.0758878	-0.034209531	0.0743139	661	ENSG00000168918	INPP5D	-0.371052755	-0.746031746	rs36127492	synonymous	coding	NA	1	NA
rs4236673	8:27464929_A_G	8:27312040_C_T	hcn	2.158571429	0.128832667	0.075918488	-0.151803001	0.012624482	700	ENSG00000120899	PTK2B	-0.180663347	-0.344827586	rs10093964	NA	intron	NA	1	NA
rs429358	19:45411941_T_C	19:45490636_T_C	tc	348.0032895	-0.050731354	0.075927123	0.147612815	9.53E-43	304	ENSG00000104853	CLPTM1	-0.052680111	-0.176470588	rs204468	synonymous	coding/promoter	NA	1	NA
rs4236673	8:27464929_A_G	8:27099879_C_T	pfc	2.409815951	0.135737061	0.076096053	-0.134344582	0.032401975	815	ENSG00000015592	STMN4	-0.043032776	-0.040302904	rs3739212	NA	intron	NA	1	NA
rs73223431	8:27219987_C_T	8:27529060_T_C	tc	175.2236842	-0.049224145	0.076231372	-0.055522635	0.01094263	304	ENSG00000168077	SCARA3	0.06501074	0	rs489395	NA	threeUTR	NA	1	NA
rs2074612	5:139714690_T_C	5:140053351_G_C	pcc	12.01544402	0.071716754	0.07624715	-0.317317245	4.53E-20	518	ENSG00000120314	WDR55	-0.359619246	-0.052631579	rs2530242	NA	threeUTR/promoter	NA	1	NA
rs429358	19:45411941_T_C	19:45594595_T_C	tc	10.55263158	-0.133067022	0.076319897	0.019566664	0.67321633	304	ENSG00000267348/ENSG00000142252	GEMIN7	0.046911496	0.085714286	rs3745157	NA	intron/threeUTR/promoter	NA	1	NA
rs4147929	19:1063443_A_G	19:1277070_G_T	pfc	4.245859873	0.161963234	0.076349836	0.0710742	0.37522622	785	ENSG00000228300	FAM174C	-0.025086447	0.075730471	rs72979542	NA	intron/promoter	NA	1	NA
rs113260531	17:5138980_G_A	17:5354204_G_C	hcn	34.40948276	-0.075257362	0.076370787	0.194382471	1.31E-08	696	ENSG00000005100	DHX33	-0.035120542	-0.375	rs11653658	nonsynonymous	coding/threeUTR	possibly damaging	1	NA
rs1859788	7:99971834_A_G	7:99797031_C_G	hcn	21.52030075	0.049672949	0.07639928	-0.05406666	0.043975675	665	ENSG00000066923	STAG3	-0.754857635	-0.981481481	rs2272345	NA	promoter	NA	1	NA
rs6931277	6:32583357_A_T	6:32814975_T_C	pcc	49.80192308	-0.108964145	0.076483318	0.077593258	0.021323258	520	ENSG00000168394	TAP1	-0.020030834	-0.103448276	rs1135216	nonsynonymous	intron/coding	benign	1	NA
rs11218343	11:121435587_T_C	11:120998942_C_T	hcn	6.614613181	0.183830139	0.076610504	-0.168931489	1.86E-05	698	ENSG00000109927	TECTA	0.066643142	0.083333333	rs10502247	synonymous	coding/promoter	NA	1	NA
rs12590654	14:92938855_G_A	14:92919879_A_C	hcn	2.062678063	0.133621916	0.077257847	0.156597955	0.022933674	702	ENSG00000140090	SLC24A4	0.319761699	0.748427673	rs11849934	NA	intron	NA	1	NA
rs28394864	17:47450775_G_A	17:47005588_C_T	hcn	81.49266862	0.026291454	0.077258711	-0.006724348	0.624944068	682	ENSG00000159202	UBE2Z	0.066374383	-0.151832461	rs1057902	NA	threeUTR	NA	1	NA
rs59735493	16:31133100_G_A	16:31371674_G_A	hcn	9.360946746	-0.092849804	0.077302118	-0.132843981	0.003433001	676	ENSG00000140678	ITGAX	-0.112397126	-0.325	rs2230428	nonsynonymous	coding	benign	1	NA
rs28394864	17:47450775_G_A	17:47591886_G_A	pfc	8.880407125	0.091043575	0.077592763	0.041510412	0.322527028	786	ENSG00000064300	NGFR	-0.111496286	-0.194694481	rs741073	NA	intron/threeUTR	NA	1	NA
rs4147929	19:1063443_A_G	19:929678_G_A	hcn	4.652757079	0.113510975	0.077631115	-0.008330876	0.849532589	671	ENSG00000116017	ARID3A	0.039831119	0.195876289	rs3826948	synonymous	coding/promoter	NA	1	NA
rs10933431	2:233981912_G_C	2:233723182_G_A	tc	135.0986842	-0.070123736	0.077644871	-0.093871089	0.000224619	304	ENSG00000204120	GIGYF2	-0.139284544	-0.04	rs1284	NA	intron/threeUTR	NA	1	NA
rs11218343	11:121435587_T_C	11:121501755_G_A	pcc	206.8994197	0.090718642	0.077758561	-0.103048101	3.04E-07	517	ENSG00000137642	SORL1	-0.174524732	-0.833333333	rs1133174	NA	intron/threeUTR	NA	1	NA
rs4147929	19:1063443_A_G	19:1055191_G_A	tc	17.5625	-0.127359153	0.07782358	-0.012545974	0.790227739	304	ENSG00000064687	ABCA7	0.411615836	1	rs3745842	nonsynonymous	coding/threeUTR/promoter	benign	1	NA
rs4575098	1:161155392_G_A	1:160968609_G_A	hcn	23.35225619	-0.063418112	0.077836214	-0.127201206	6.10E-06	687	ENSG00000158769/ENSG00000270149	F11R/RP11-544M22.13	-0.085436556	-0.134615385	rs41269993	NA	threeUTR	NA	1	NA
rs117618017	15:63569902_C_T	15:63351873_T_C	tc	243.0855263	-0.07899598	0.077867543	0.0328698	0.164399063	304	ENSG00000140416	TPM1	-0.010076417	-0.454545455	rs11558747	synonymous	intron/coding/threeUTR/promoter	NA	1	NA
rs113260531	17:5138980_G_A	17:4638737_A_G	hcn	54.05239521	0.052271232	0.078052866	0.008953194	0.642222856	668	ENSG00000161921	CXCL16	-0.006664129	-0.015384615	rs1050998	nonsynonymous	coding/fiveUTR	possibly damaging	1	NA
rs4147929	19:1063443_A_G	19:990736_C_T	tc	18.38157895	0.178619735	0.078091301	0.288111842	0.00010323	304	ENSG00000065268	WDR18	0.042429606	0.647058824	rs2365709	NA	intron/promoter	NA	1	NA
rs12590654	14:92938855_G_A	14:92582472_G_A	hcn	11.01438849	-0.084906352	0.078107594	-0.755877269	6.24E-79	695	ENSG00000183648	NDUFB1	-0.060964994	0.173913043	rs13350	NA	threeUTR	NA	1	NA
rs4236673	8:27464929_A_G	8:27591506_A_G	pfc	81.98236776	-0.033393765	0.078510554	0.017769756	0.217615479	794	ENSG00000147419	CCDC25	-0.015822421	-0.108889052	rs2010525	NA	threeUTR	NA	1	NA
rs6448453	4:11026028_A_G	4:11395604_C_A	tc	2.391447368	-0.274501474	0.078699218	0.274116322	0.027497151	304	ENSG00000002587	HS3ST1	-0.047934423	-0.018867925	rs13114517	NA	threeUTR	NA	1	NA
rs8093731	18:29088958_C_T	18:29410479_T_A	tc	164.3848684	-0.130735614	0.078814284	-0.063405813	0.000108317	304	ENSG00000153339	TRAPPC8	-0.011514249	-0.2	rs12327141	NA	threeUTR	NA	1	NA
rs4147929	19:1063443_A_G	19:813220_T_C	tc	107.6447368	0.086279752	0.078919445	-0.082310366	0.002194161	304	ENSG00000129951	PLPPR3	-0.014480961	-0.238095238	rs351994	nonsynonymous	promoter/coding	benign	1	NA
rs113260531	17:5138980_G_A	17:4805389_G_A	tc	13.94736842	0.182066151	0.079052066	0.199137336	0.014655925	304	ENSG00000205710	C17orf107	0.415883096	0.806451613	rs72835059	NA	threeUTR/promoter	NA	1	NA
rs6014724	20:54998544_A_G	20:55033647_T_C	tc	2.914473684	0.331136689	0.079151264	0.062799859	0.559332518	304	ENSG00000087589	CASS4	-0.191664308	-0.666666667	rs3746625	synonymous	coding	NA	1	NA
rs442495	15:59022615_T_C	15:59147800_C_T	hcn	56.03768116	-0.030173031	0.079151849	-0.045352089	0.008237299	690	ENSG00000128923	MINDY2	0.566381627	0.976047904	rs431414	NA	threeUTR	NA	1	NA
rs1859788	7:99971834_A_G	7:99696797_T_C	pcc	47.47991968	0.04613505	0.079313712	-0.060479209	0.007088717	498	ENSG00000166508	MCM7	-0.612878584	-0.886524823	rs2070215	nonsynonymous	intron/coding/fiveUTR	benign	1	NA
rs429358	19:45411941_T_C	19:45004305_G_C	pcc	6.336633663	0.153067304	0.079366072	-0.993102208	1.34E-97	505	ENSG00000167384	ZNF180	-0.081302557	-0.103448276	rs12977470	NA	intron/fiveUTR	NA	1	NA
rs3740688	11:47380340_G_T	11:46895378_G_A	pcc	2.714555766	0.134061462	0.07937484	-0.113458696	0.110457556	529	ENSG00000247675	NA	-0.183838032	-0.340909091	rs11039014	NA	promoter	NA	1	NA
rs4147929	19:1063443_A_G	19:578208_C_T	hcn	12.41988131	-0.115069961	0.079397993	-0.094846863	0.049757994	674	ENSG00000172270	BSG	0.024125538	-0.136363636	rs2283570	NA	intron/promoter	NA	1	NA
rs4147929	19:1063443_A_G	19:1357082_T_C	hcn	109.3783383	-0.034676845	0.079467164	-0.032105051	0.040138129	674	ENSG00000160953	PWWP3A	-0.024565977	-0.044776119	rs713042	synonymous	coding	NA	1	NA
rs6733839	2:127892810_C_T	2:127811960_C_T	pcc	31.53707415	0.072067061	0.079612918	0.114050317	0.004501269	499	ENSG00000136717	BIN1	0.271567558	0.695652174	rs113401490	NA	intron	NA	1	NA
rs1859788	7:99971834_A_G	7:99905458_G_A	pcc	4.654150198	-0.122827757	0.079798783	-0.274221753	0.004048687	506	ENSG00000214300	SPDYE3	0.166417483	1	rs146873825	NA	fiveUTR/promoter	NA	1	NA
rs113260531	17:5138980_G_A	17:5372259_G_A	tc	4	0.227828273	0.079808659	-0.082006466	0.400775919	304	ENSG00000005100	DHX33	0.164776108	0.35483871	rs28372907	NA	promoter/fiveUTR	NA	1	NA
rs11218343	11:121435587_T_C	11:121482938_C_A	hcn	4.527977044	0.198866644	0.079904792	0.125791496	0.004515186	697	ENSG00000137642	SORL1	-0.230151219	-0.944444444	rs1784931	NA	intron	NA	1	NA
rs4147929	19:1063443_A_G	19:1064193_G_A	tc	33.35855263	-0.089619562	0.080116182	-0.07895644	0.06222011	304	ENSG00000064687	ABCA7	0.76035217	1	rs4147930	synonymous/nonsynonymous	coding/threeUTR/promoter	NA	1	NA
rs429358	19:45411941_T_C	19:45650099_G_T	pfc	235.5031766	-0.121807974	0.080216934	-0.166389148	1.15E-05	787	ENSG00000104866	PPP1R37	0.139071143	0.448621554	rs74846209	NA	intron/threeUTR	NA	1	NA
rs4147929	19:1063443_A_G	19:1009883_A_G	hcn	123.8290855	0.042899729	0.080270256	-0.021988067	0.123391929	667	ENSG00000182087	TMEM259	0.226358404	0.350877193	rs1058603	NA	intron/promoter/threeUTR	NA	1	NA
rs1859788	7:99971834_A_G	7:100072031_T_C	pcc	75.41916168	0.048931789	0.080282715	0.057529178	0.012889514	501	ENSG00000166925	TSC22D4	0.231114233	0.181818182	rs7809801	synonymous	coding	NA	1	NA
rs4147929	19:1063443_A_G	19:1370675_C_G	pfc	110.8150065	0.041403455	0.080485459	-0.16271401	1.28E-25	773	ENSG00000160953	PWWP3A	-0.013587174	0.030539031	rs12608765	synonymous	threeUTR/coding/promoter	NA	1	NA
rs2081545	11:59958380_C_A	11:60070176_A_G	tc	28.68092105	-0.131461029	0.080489496	-0.123056993	0.02432892	304	ENSG00000110079	MS4A4A	-0.247466294	-0.543859649	rs6591561	nonsynonymous	coding/threeUTR	benign	1	NA
rs6733839	2:127892810_C_T	2:128050068_C_T	hcn	6.597345133	-0.096504938	0.080775257	-0.262315474	0.000270183	678	ENSG00000163161	ERCC3	-0.051256416	-0.153846154	rs4150403	NA	promoter/intron/threeUTR	NA	1	NA
rs10933431	2:233981912_G_C	2:234078582_G_A	tc	6.756578947	-0.180723698	0.081001802	-0.380972373	1.25E-06	304	ENSG00000168918	INPP5D	0.359568906	0.878787879	rs10754947	NA	intron/promoter	NA	1	NA
rs73223431	8:27219987_C_T	8:27255128_T_C	hcn	119.1994178	-0.025058075	0.081401693	0.056865578	0.000313392	687	ENSG00000120899	PTK2B	-0.411182572	-0.84	rs1045510	synonymous	coding/promoter	NA	1	NA
rs117618017	15:63569902_C_T	15:63449822_G_T	hcn	4.741071429	0.134884036	0.08146031	-0.415506449	0.004692118	672	ENSG00000185088	RPS27L	-0.063869129	-0.6	rs28366053	NA	intron/promoter	NA	1	NA
rs2074612	5:139714690_T_C	5:140174622_G_A	hcn	3.746438746	-0.086100751	0.081486249	-0.227171302	2.46E-07	702	ENSG00000204969	PCDHA2	0.340802517	0.019417476	rs9686540	nonsynonymous	intron/coding/promoter	NA	1	NA
rs3865444	19:51727962_C_A	19:51519364_T_G	pcc	3.568627451	-0.17591324	0.081540972	-0.808115902	7.95E-33	510	ENSG00000129451	KLK10	-0.002424089	-0.009174312	rs2075688	synonymous/nonsynonymous	coding	NA	1	NA
rs59735493	16:31133100_G_A	16:31374535_C_G	pfc	4.727722772	-0.115557852	0.081674939	0.201080136	5.35E-05	808	ENSG00000140678	ITGAX	-0.25578539	-0.456761077	rs2230429	nonsynonymous	coding/promoter	probably damaging	1	NA
rs3740688	11:47380340_G_T	11:47602879_G_A	tc	5.069078947	-0.139252068	0.081743989	-0.160897098	0.087534578	304	ENSG00000213619	NDUFS3	-0.427553361	-0.771428571	rs75422278	NA	intron/promoter	NA	1	NA
rs442495	15:59022615_T_C	15:58478067_C_T	pcc	2.907372401	0.158925168	0.081858169	-0.058334271	0.497629613	529	ENSG00000103569	AQP9	0.04579111	0.068493151	rs17240643	NA	intron/threeUTR	NA	1	NA
rs28394864	17:47450775_G_A	17:47676982_G_A	pfc	156.3572311	-0.04221107	0.081871474	-0.056018314	0.051794098	809	ENSG00000121067	SPOP	-0.01575563	-0.019248036	rs1061431	NA	threeUTR	NA	1	NA
rs12590654	14:92938855_G_A	14:92919445_C_A	hcn	3.088445078	0.115567412	0.08189886	0.151585373	0.00752306	701	ENSG00000140090	SLC24A4	0.126877785	0.395061728	rs7148860	NA	intron	NA	1	NA
rs73223431	8:27219987_C_T	8:27312040_C_T	tc	7.720394737	-0.12853477	0.081915243	-0.09735427	0.120147659	304	ENSG00000120899	PTK2B	0.356610062	0.694117647	rs10093964	NA	intron	NA	1	NA
rs2074612	5:139714690_T_C	5:139944826_T_C	tc	3.092105263	-0.178501877	0.082003258	0.050357551	0.572219506	304	ENSG00000176087	SLC35A4	0.176170594	0.457627119	rs250429	NA	intron/fiveUTR/promoter	NA	1	NA
rs3740688	11:47380340_G_T	11:47306585_G_A	tc	126.7796053	-0.045597473	0.082043495	-0.007206939	0.730140362	304	ENSG00000110514	MADD	0.39960132	0.894736842	rs1051006	nonsynonymous	coding/promoter	benign	1	NA
rs113260531	17:5138980_G_A	17:4797305_G_A	hcn	357.3836207	-0.04561166	0.082141513	0.072308796	0.000385911	696	ENSG00000141503	MINK1	-0.067441089	-0.285714286	rs2302319	nonsynonymous	coding/threeUTR/promoter	benign	1	NA
rs10933431	2:233981912_G_C	2:233740391_A_G	pcc	2.782608696	-0.15923204	0.082147023	0.36871148	9.10E-06	506	ENSG00000182600	SNORC	0.012897479	0.052631579	rs778337	NA	intron/promoter	NA	1	NA
rs2081545	11:59958380_C_A	11:60161651_T_C	hcn	15.05021521	-0.085909351	0.082156062	-0.149986417	0.000137733	697	ENSG00000166927	MS4A7	0.112447178	-0.181818182	rs1892	NA	intron/threeUTR/promoter	NA	1	NA
rs1859788	7:99971834_A_G	7:99706303_A_G	pfc	7.969735183	0.072168404	0.082279515	-0.094542205	0.00405422	793	ENSG00000221838	AP4M1	-0.337689476	-0.615395394	rs4134923	NA	threeUTR	NA	1	NA
rs117618017	15:63569902_C_T	15:63340607_T_C	tc	10.93421053	-0.217122722	0.082570502	0.350962856	1.57E-06	304	ENSG00000259498	NA	-0.174411297	-0.111111111	rs4075047	NA	intron/promoter	NA	1	NA
rs59735493	16:31133100_G_A	16:31336719_G_A	hcn	13.50937951	-0.067998572	0.082723096	-0.003276812	0.911951571	693	ENSG00000169896	ITGAM	-0.269925873	-0.46969697	rs1143682	synonymous	coding	NA	1	NA
rs1859788	7:99971834_A_G	7:100410597_G_A	pcc	14.19123506	-0.079162199	0.082818061	-0.154013524	7.83E-06	502	ENSG00000196411	EPHB4	0.218669381	0.121495327	rs2230585	synonymous	coding/threeUTR	NA	1	NA
rs429358	19:45411941_T_C	19:45405062_A_G	tc	9.282894737	0.135472612	0.082863896	0.07082376	0.161980078	304	ENSG00000130204	TOMM40	-0.333425329	-1	rs1038026	NA	threeUTR	NA	1	NA
rs4147929	19:1063443_A_G	19:603769_T_C	pfc	199.9380645	-0.068874729	0.083042798	0.360741473	5.11E-27	775	ENSG00000099822	HCN2	-0.070374075	-0.040439977	rs55659726	synonymous	coding	NA	1	NA
rs73223431	8:27219987_C_T	8:27317762_G_A	pcc	9.426944972	-0.09405917	0.083104534	0.159877926	0.000323482	527	ENSG00000120903	CHRNA2	-0.318755034	-0.829787234	rs2280376	NA	threeUTR	NA	1	NA
rs73223431	8:27219987_C_T	8:26627249_G_C	hcn	8.971387697	-0.099060022	0.083127479	-0.254699858	0.000995858	699	ENSG00000120907	ADRA1A	0.050051415	0.105263158	rs3739216	NA	intron/threeUTR	NA	1	NA
rs113260531	17:5138980_G_A	17:4637396_C_T	hcn	32.89387145	0.065622634	0.083172075	0.095927753	1.06E-05	669	ENSG00000161921	CXCL16	-0.015721614	-0.015873016	rs1131456	NA	promoter/threeUTR	NA	1	NA
rs12590654	14:92938855_G_A	14:92919443_G_A	hcn	3.087018545	0.115072882	0.083242927	0.148181877	0.008781195	701	ENSG00000140090	SLC24A4	0.126877785	0.395061728	rs7149167	NA	intron	NA	1	NA
rs3865444	19:51727962_C_A	19:52095980_G_T	pcc	4.63705104	0.124368393	0.083261649	-0.04033819	0.61120994	529	ENSG00000167765	AC018755.1	0.054841655	0.227272727	rs3794984	NA	promoter/intergenic	NA	1	NA
rs12590654	14:92938855_G_A	14:92918281_T_C	pfc	2.409090909	0.157476163	0.083300344	0.137566709	0.06744739	814	ENSG00000140090	SLC24A4	0.430665408	0.79253112	rs4410008	NA	promoter	NA	1	NA
rs1859788	7:99971834_A_G	7:99810425_A_G	pfc	40.88774194	0.059588893	0.083717489	0.04147657	0.141646379	775	ENSG00000239521	CASTOR3	0.064707227	0.400017986	rs74774557	NA	intron/promoter	NA	1	NA
rs4147929	19:1063443_A_G	19:920642_T_A	pfc	4.892857143	-0.1485884	0.083744934	0.007392838	0.899170131	784	ENSG00000116014	KISS1R	0.056936892	0.100669445	rs350132	nonsynonymous	coding/threeUTR	benign	1	NA
rs2074612	5:139714690_T_C	5:140075474_C_T	pfc	10.61377614	0.098736094	0.083794832	-0.159819113	0.012215238	813	ENSG00000112855	HARS2	-0.218769816	-0.209815577	rs17119056	NA	intron/threeUTR	NA	1	NA
rs4147929	19:1063443_A_G	19:1497543_A_G	pcc	50.22044088	-0.050191168	0.083837336	-0.150766777	3.86E-11	499	ENSG00000115255	REEP6	-0.074565423	0.074626866	rs1050017	NA	threeUTR	NA	1	NA
rs117618017	15:63569902_C_T	15:63433785_G_A	hcn	23.2406577	0.075737815	0.083887202	-0.080218453	0.197844873	669	ENSG00000103642	LACTB	-0.063942409	-0.6	rs4775629	synonymous	intron/coding	NA	1	NA
rs1859788	7:99971834_A_G	7:99488940_A_T	pfc	34.85714286	-0.050858248	0.084001314	0.190351521	1.56E-23	777	ENSG00000146833	TRIM4	-0.270390682	-0.526037225	rs1048705	NA	intron/threeUTR	NA	1	NA
rs429358	19:45411941_T_C	19:45323243_A_G	pfc	6.030264817	0.155937295	0.084073745	-0.112638541	0.036855584	793	ENSG00000187244	BCAM	-0.006552133	-0.320122339	rs28399635	NA	threeUTR	NA	1	NA
rs4147929	19:1063443_A_G	19:734714_A_G	tc	20.875	0.116747164	0.084226801	0.100945816	0.032834607	304	ENSG00000099864	PALM	0.056834196	0.105263158	rs10408250	NA	intron/promoter	NA	1	NA
rs7810606	7:143108158_T_C	7:143077036_C_T	pcc	16.85742574	-0.078164953	0.084368815	-0.321552287	8.62E-09	505	ENSG00000232533	NA	0.085669594	0.302325581	rs1135411	NA	promoter	NA	1	NA
rs1859788	7:99971834_A_G	7:99500911_A_G	hcn	44.6214178	-0.035081006	0.084377738	0.03985724	0.018031251	663	ENSG00000146833	TRIM4	-0.273458124	-0.522012579	rs2247761	nonsynonymous/synonymous	coding	NA	1	NA
rs3740688	11:47380340_G_T	11:47186561_T_G	pcc	98.22137405	0.048268312	0.084397886	-0.035499272	0.269764869	524	ENSG00000149182	ARFGAP2	-0.252066369	-0.736842105	rs61897791	NA	threeUTR	NA	1	NA
rs28394864	17:47450775_G_A	17:47373417_T_C	tc	22.47697368	-0.108588533	0.084641473	0.160824003	0.001083442	304	ENSG00000198740	ZNF652	-0.499509164	-0.872340426	rs11079869	NA	threeUTR	NA	1	NA
rs3865444	19:51727962_C_A	19:52097261_C_G	hcn	7.289085546	-0.09021301	0.084706069	-0.055534206	0.324800601	678	ENSG00000167765	AC018755.1	-0.023268483	0.136363636	rs58301181	NA	promoter/intergenic	NA	1	NA
rs429358	19:45411941_T_C	19:45405521_G_C	pfc	13.10619469	0.110117973	0.085525971	-0.063704879	0.053952813	791	ENSG00000130204	TOMM40	-0.286630743	-0.976457554	rs1305062	NA	threeUTR	NA	1	NA
rs867611	11:85776544_G_A	11:85395718_T_C	tc	2.440789474	0.211895593	0.086023497	0.226855653	0.029039486	304	ENSG00000179071	CCDC89	0.102978926	-0.074626866	rs290185	NA	promoter/threeUTR	NA	1	NA
rs4575098	1:161155392_G_A	1:161147771_A_G	pfc	4.395092025	-0.137446238	0.086023752	-0.30405639	0.000411836	815	ENSG00000143224	PPOX	-0.198198897	-0.718582081	rs17392570	NA	promoter/threeUTR	NA	1	NA
rs17125924	14:53391680_A_G	14:53197042_G_C	hcn	20.20549928	0.065920642	0.086102105	0.027419407	0.183120406	691	ENSG00000198252	STYX	0.127294546	0.659574468	rs2277493	NA	intron/fiveUTR/promoter	NA	1	NA
rs867611	11:85776544_G_A	11:85427450_G_A	tc	11.54605263	-0.122459279	0.086111979	-0.080313666	0.164315451	304	ENSG00000137501	SYTL2	0.170539402	-0.043478261	rs290190	NA	intron/promoter/fiveUTR	NA	1	NA
rs4147929	19:1063443_A_G	19:1052005_C_T	pfc	13.09462916	-0.0744135	0.086116412	-0.078607231	0.00471116	782	ENSG00000064687	ABCA7	0.419959067	0.993355408	rs3764652	synonymous	coding	NA	1	NA
rs59735493	16:31133100_G_A	16:31372290_T_C	tc	22.78289474	-0.118282089	0.086164924	0.215771416	2.73E-06	304	ENSG00000140678	ITGAX	-0.181681618	-0.614035088	rs11150617	NA	NA	NA	1	NA
rs73223431	8:27219987_C_T	8:27454686_T_C	pcc	6.912713472	-0.1293783	0.086240075	0.023318318	0.853315902	527	ENSG00000120885	CLU	-0.048831748	-0.090909091	rs9331949	NA	threeUTR	NA	1	NA
rs1859788	7:99971834_A_G	7:100091795_T_C	hcn	80.88905547	-0.032490405	0.086284485	0.014497163	0.433535969	667	ENSG00000166924	NYAP1	0.942613089	0.103942652	rs12539172	NA	threeUTR	NA	1	NA
rs12590654	14:92938855_G_A	14:92588688_G_A	tc	5.161184211	-0.152051222	0.086540449	-0.055374586	0.55060676	304	ENSG00000165934	CPSF2	0.089327601	-0.032258065	rs12886834	NA	intron/fiveUTR/promoter	NA	1	NA
rs113260531	17:5138980_G_A	17:4804073_G_C	pfc	7.90582404	-0.157589539	0.086838142	0.061232359	0.239316475	807	ENSG00000205710	C17orf107	-0.016655499	-0.200980392	rs12942540	NA	intron/threeUTR/promoter	NA	1	NA
rs28394864	17:47450775_G_A	17:47591019_A_G	tc	24.82508251	0.159773702	0.086975893	0.046678091	0.486204825	303	ENSG00000064300	NGFR	0.033689393	-0.066666667	rs11466164	NA	intron/threeUTR	NA	1	NA
rs6931277	6:32583357_A_T	6:32948426_C_T	pcc	243.1221374	0.034687182	0.087199342	0.033569002	0.06835098	524	ENSG00000204256	BRD2	0.257535673	0.222222222	rs2071876	synonymous/nonsynonymous	coding/threeUTR	NA	1	NA
rs12590654	14:92938855_G_A	14:92585304_C_A	pfc	48.35935564	-0.095210281	0.087303795	-1.459015182	3.06E-271	807	ENSG00000183648	NDUFB1	-0.006367226	0.061871843	rs34114160	NA	intron/fiveUTR/promoter	NA	1	NA
rs12590654	14:92938855_G_A	14:93118668_C_T	pfc	10.73599004	0.089034478	0.087403479	-0.165536087	0.000225627	803	ENSG00000100599	RIN3	-0.001763654	0.092170756	rs3742717	nonsynonymous	coding/threeUTR/promoter	possibly damaging	1	NA
rs1859788	7:99971834_A_G	7:100424776_C_G	pcc	3.333333333	-0.137458265	0.087469744	0.109127309	0.13513801	510	ENSG00000196411	EPHB4	-0.241980704	-0.104761905	rs2571606	NA	intron/promoter/fiveUTR	NA	1	NA
rs4147929	19:1063443_A_G	19:591355_G_A	hcn	2.46875	-0.1675711	0.087500305	0.32154668	0.000200663	672	ENSG00000267036	NA	0.004980296	0.03030303	rs57373049	NA	intron/promoter	NA	1	NA
rs17125924	14:53391680_A_G	14:53194419_T_C	pcc	50.48846154	-0.083088066	0.087514743	-0.001845139	0.929053487	520	ENSG00000100519	PSMC6	0.148192554	0.677419355	rs6696	NA	threeUTR	NA	1	NA
rs113260531	17:5138980_G_A	17:4797305_G_A	pcc	233.1455939	-0.058230713	0.087645924	0.079469858	2.24E-06	522	ENSG00000141503	MINK1	-0.126852211	-0.428571429	rs2302319	nonsynonymous	coding/threeUTR/promoter	benign	1	NA
rs4575098	1:161155392_G_A	1:160966432_C_T	pfc	17.46566792	-0.079075852	0.087747854	0.013356059	0.648755048	801	ENSG00000158769	F11R	-0.067785738	-0.182003037	rs41267947	NA	threeUTR	NA	1	NA
rs3740688	11:47380340_G_T	11:47290984_T_G	tc	4.552631579	-0.180420047	0.087760434	0.058927752	0.512993339	304	ENSG00000110514	MADD	-0.007985339	0.213114754	rs1449627	NA	intron/fiveUTR/promoter	NA	1	NA
rs2081545	11:59958380_C_A	11:60050125_A_G	tc	3.822368421	-0.323923104	0.087814193	0.788905716	9.89E-12	304	ENSG00000110079	MS4A4A	-0.236411629	-0.471698113	rs10792260	nonsynonymous	intron/coding	NA	1	NA
rs73223431	8:27219987_C_T	8:27315900_A_G	pcc	415.328215	0.084655351	0.087916219	0.134995223	0.000225297	521	ENSG00000120899	PTK2B	0.282456359	0.888888889	rs1879181	synonymous	coding	NA	1	NA
rs4236673	8:27464929_A_G	8:27168820_C_A	pcc	5.216318786	-0.094611228	0.088159111	-0.026453704	0.729927748	527	ENSG00000104228	TRIM35	-0.019292155	0.244444444	rs7006183	NA	promoter/intergenic	NA	1	NA
rs28394864	17:47450775_G_A	17:47007149_T_A	pfc	5.550920245	-0.095375964	0.088290739	0.084709961	0.28843105	815	ENSG00000159210	SNF8	-0.018076696	0.048850421	rs56904288	NA	threeUTR	NA	1	NA
rs4575098	1:161155392_G_A	1:161476205_A_G	hcn	37.21965318	-0.079151988	0.088351669	-0.07800157	0.022035729	692	ENSG00000143226	FCGR2A	0.0934063	0.275362319	rs9427398	nonsynonymous	coding/promoter	benign	1	NA
rs4147929	19:1063443_A_G	19:1271274_C_T	pcc	5.0256917	0.128131723	0.088563641	0.192087618	0.000517857	506	ENSG00000099622	CIRBP	-0.021606935	-0.127272727	rs12609287	nonsynonymous	intron/coding/promoter	NA	1	NA
rs12590654	14:92938855_G_A	14:92917271_C_G	pcc	11.50572519	0.070598546	0.088575962	0.119275972	0.00070616	524	ENSG00000140090	SLC24A4	0.480990736	0.82278481	rs12894869	NA	promoter	NA	1	NA
rs429358	19:45411941_T_C	19:45591771_G_A	pfc	5.559899117	-0.13891195	0.088618054	0.031445029	0.47451584	793	ENSG00000142252	GEMIN7	-0.035596717	-0.084233474	rs35864669	NA	intron	NA	1	NA
rs3865444	19:51727962_C_A	19:52097401_T_C	hcn	5.096011817	-0.085177296	0.08865271	0.05376443	0.186065612	677	ENSG00000167765	AC018755.1	-0.01542008	-0.015151515	rs35740364	NA	promoter/intergenic	NA	1	NA
rs1859788	7:99971834_A_G	7:100027339_C_G	hcn	28.5748503	0.053348838	0.08865602	0.042983761	0.102213325	668	ENSG00000146834	MEPCE	0.227511682	0.139534884	rs74460138	NA	intron/promoter	NA	1	NA
rs4147929	19:1063443_A_G	19:1010910_T_C	pcc	2.247544204	-0.211664866	0.088681743	-0.296409164	0.001645298	509	ENSG00000182087	TMEM259	0.237919526	0.675675676	rs7252527	NA	intron	NA	1	NA
rs73223431	8:27219987_C_T	8:27308585_A_C	pcc	311.2898833	0.061729743	0.088763095	-0.046109103	0.067694911	514	ENSG00000120899	PTK2B	-0.152191092	-0.5	rs751019	nonsynonymous	coding/promoter	benign	1	NA
rs2074612	5:139714690_T_C	5:140263290_T_G	pcc	8.275665399	0.090218004	0.088984609	-0.705108753	7.31E-85	526	ENSG00000239389	PCDHA13	-0.163277904	-0.045045045	rs251380	synonymous	intron/coding/promoter	NA	1	NA
rs2081545	11:59958380_C_A	11:59570827_T_C	hcn	2.464387464	0.124122391	0.08911255	-0.014110426	0.897353377	702	ENSG00000166900	STX3	-0.091132535	-0.35483871	rs75304130	NA	threeUTR	NA	1	NA
rs4236673	8:27464929_A_G	8:27144732_C_G	pfc	16.25682382	-0.069629757	0.089177638	0.042664285	0.333872733	806	ENSG00000104228	TRIM35	-0.015329529	0.119608385	rs4279551	NA	threeUTR	NA	1	NA
rs2074612	5:139714690_T_C	5:139554866_G_C	pfc	240.3856613	0.046604308	0.08932398	-0.065156846	0.000638853	809	ENSG00000120306	CYSTM1	-0.320543485	-0.994169047	rs17523262	NA	promoter/fiveUTR	NA	1	NA
rs4147929	19:1063443_A_G	19:1037941_G_T	pfc	5.178030303	0.136948606	0.089535697	-0.518881674	4.37E-05	792	ENSG00000064666	CNN2	-0.293362799	-0.891575092	rs72618590	NA	threeUTR	NA	1	NA
rs17125924	14:53391680_A_G	14:53102684_A_C	tc	43.47368421	-0.140135741	0.089585703	-0.023633808	0.483773134	304	ENSG00000180998	GPR137C	0.049448474	-0.333333333	rs3742532	NA	threeUTR	NA	1	NA
rs4147929	19:1063443_A_G	19:868115_C_T	pfc	117.1204188	0.052909794	0.089644787	-0.052042935	0.009060459	764	ENSG00000175221	MED16	-0.030896171	0.000292189	rs13090	nonsynonymous	threeUTR/coding	benign	1	NA
rs1859788	7:99971834_A_G	7:99747130_G_A	tc	714.7664474	-0.037144599	0.089802695	0.004847506	0.672788773	304	ENSG00000188186	LAMTOR4	-0.349197453	-0.826086957	rs12878	synonymous	intron/coding/fiveUTR/promoter	NA	1	NA
rs10933431	2:233981912_G_C	2:234113057_G_A	pcc	21.86227545	0.074465381	0.089835569	0.009216544	0.795452364	501	ENSG00000168918	INPP5D	0.003074351	0.114285714	rs7346	synonymous	intron/coding/promoter	NA	1	NA
rs73223431	8:27219987_C_T	8:27528446_T_C	tc	162.7203947	-0.090400843	0.090068201	0.149065284	0.000107058	304	ENSG00000168077	SCARA3	-0.048041375	-0.375	rs17057523	nonsynonymous	coding	possibly damaging	1	NA
rs4147929	19:1063443_A_G	19:1535084_G_A	pcc	6.132673267	-0.136407749	0.09015304	0.472354573	2.90E-17	505	ENSG00000185988	PLK5	0.028448534	-0.023255814	rs12984316	synonymous	coding/threeUTR	NA	1	NA
rs11257238	10:11717397_T_C	10:11911372_A_G	tc	2.631578947	-0.233381992	0.090197595	0.243458583	0.06386139	304	ENSG00000225778	NA	0.028223775	-0.037037037	rs11257368	NA	promoter/intron	NA	1	NA
rs11218343	11:121435587_T_C	11:121000784_T_C	hcn	6.17403709	0.215336573	0.090365626	0.029227189	0.472040762	701	ENSG00000109927	TECTA	0.008096878	-0.076923077	rs586473	synonymous	coding/promoter	NA	1	NA
rs10933431	2:233981912_G_C	2:234379086_C_T	tc	25.8019802	0.090561249	0.090549494	-0.004076827	0.92424917	303	ENSG00000077044	DGKD	0.052060071	-0.028571429	rs2971871	NA	threeUTR	NA	1	NA
rs1859788	7:99971834_A_G	7:99569394_G_A	tc	145.9671053	-0.080926227	0.090557867	-0.288831225	5.47E-36	304	ENSG00000160862	AZGP1	0.396389016	0.104477612	rs4215	synonymous	intron/coding	NA	1	NA
rs11218343	11:121435587_T_C	11:120996292_A_G	pcc	3.313799622	-0.302446623	0.090711458	0.08785443	0.133007043	529	ENSG00000109927	TECTA	0.024544825	0.076923077	rs536069	synonymous	coding	NA	1	NA
rs4575098	1:161155392_G_A	1:160968005_G_C	hcn	21.4375	-0.06214273	0.09083229	0.123778926	3.22E-06	688	ENSG00000158769/ENSG00000270149	F11R/RP11-544M22.13	-0.08656788	-0.134615385	rs1062826	NA	threeUTR	NA	1	NA
rs7810606	7:143108158_T_C	7:143087432_G_A	pfc	20.46835443	-0.065568764	0.090861607	-0.089555089	0.005822582	790	ENSG00000146904	EPHA1	0.08888374	0.275872193	rs34824368	NA	NA	NA	1	NA
rs1859788	7:99971834_A_G	7:100416250_A_G	pfc	6.181818182	-0.08635058	0.090895706	0.092114436	0.019325604	781	ENSG00000196411	EPHB4	-0.210150687	-0.085714286	rs144173	synonymous	intron/coding	NA	1	NA
rs10933431	2:233981912_G_C	2:233785015_G_A	hcn	633.2003035	0.035678329	0.090968343	-0.142760955	3.54E-12	659	ENSG00000066248	NGEF	-0.047309873	-0.178082192	rs778354	synonymous	coding	NA	1	NA
rs1859788	7:99971834_A_G	7:100202219_C_G	pcc	2.466666667	-0.142477283	0.091117315	0.081326403	0.280125107	510	ENSG00000106333	PCOLCE	0.289340312	-0.026315789	rs56328569	NA	intron/promoter	NA	1	NA
rs4147929	19:1063443_A_G	19:1390498_C_T	hcn	4.035346097	-0.132393855	0.091233402	-0.000661484	0.991611185	679	ENSG00000115286	NDUFS7	0.002791002	-0.278688525	rs62127623	NA	intron/promoter	NA	1	NA
rs429358	19:45411941_T_C	19:45493635_C_G	pcc	2.871541502	0.171046107	0.091299955	0.211939125	0.000875431	506	ENSG00000104853	CLPTM1	0.026423321	-0.212121212	rs875255	NA	intron/promoter	NA	1	NA
rs117618017	15:63569902_C_T	15:63433766_G_A	hcn	24.81126332	0.057137018	0.091324689	0.106440796	1.27E-06	657	ENSG00000103642	LACTB	0.212347309	0.692307692	rs2729835	nonsynonymous	intron/coding	benign	1	NA
rs12590654	14:92938855_G_A	14:93118198_C_T	tc	6.496710526	0.166172722	0.091345938	-0.344189492	0.001252944	304	ENSG00000100599	RIN3	0.001147358	0.073170732	rs3814830	synonymous	coding/threeUTR/promoter	NA	1	NA
rs4575098	1:161155392_G_A	1:161205898_G_T	pfc	3.302211302	0.129604932	0.091434964	0.075016997	0.235324294	814	ENSG00000143257	NR1I3	0.045855028	0.281172806	rs6686001	NA	intron	NA	1	NA
rs2093760	1:207786828_A_G	1:207941741_C_T	pcc	9.526819923	0.111816718	0.091651201	0.449975169	2.72E-28	522	ENSG00000117335	CD46	0.11454135	-0.01369863	rs2488255	NA	intron/promoter	NA	1	NA
rs10933431	2:233981912_G_C	2:234181848_C_T	tc	4.115131579	0.194415281	0.091831704	-0.247115543	0.001783227	304	ENSG00000085978	ATG16L1	0.104841821	-0.018181818	rs2289474	NA	intron/promoter	NA	1	NA
[truncated: 6,352 more rows]
