# Supplementary material for: Allele-specific analysis reveals exon- and cell-type-specific regulatory effects of Alzheimer’s disease-associated genetic variants
Source: Transl Psychiatry. 2022 Apr 18;12:163. doi: 10.1038/s41398-022-01913-1 (PMC9016079; doi:10.1038/s41398-022-01913-1)
Supplement: Supplementary file 9 — Table S8 [file 41398_2022_1913_MOESM9_ESM.csv]

logFC	logCPM	PValue	Transcript	SNP	Gene
-0.117305653	1.597105307	0.445684817	ENST00000436584	rs3865444	CD33
1.259055615	1.70856772	8.12E-07	ENST00000421133	rs3865444	CD33
-0.176974443	1.789017024	0.453556775	ENST00000391796	rs3865444	CD33
-0.285717721	5.007705511	0.047922397	ENST00000262262	rs3865444	CD33
0.413081863	2.662429635	0.000114055	ENST00000601785	rs3865444	CD33
-0.22673605	2.891619236	0.095030166	ENST00000598473	rs3865444	CD33
0.122056604	3.41337001	0.538127263	ENST00000600557	rs3865444	CD33
