# Supplementary material for: Allele-specific analysis reveals exon- and cell-type-specific regulatory effects of Alzheimer’s disease-associated genetic variants
Source: Transl Psychiatry. 2022 Apr 18;12:163. doi: 10.1038/s41398-022-01913-1 (PMC9016079; doi:10.1038/s41398-022-01913-1)
Supplement: Supplementary file 10 — Table S9 [file 41398_2022_1913_MOESM10_ESM.csv]

SNP ID	chr	Annotated Gene	Source	Place in the paper
rs4575098	1	ADAMTS4	Jansen_2019	Table 1
rs2093760	1	CR1	Jansen_2019	Table 1
rs6733839	2	BIN1	Jansen_2019	Table 1
rs10933431	2	INPP5D	Jansen_2019	Table 1
rs6448453	4	CLNK	Jansen_2019	Table 1
rs6931277	6	HLA-DRB5/HLA-DRB1	Jansen_2019	Table 1
rs9381563	6	CD2AP	Jansen_2019	Table 1
rs1859788	7	ZCWPW1/PILRA	Jansen_2019	Table 1
rs7810606	7	EPHA1	Jansen_2019	Table 1
rs73223431	8	PTK2B	Kunkle_2019	Table 1
rs4236673	8	CLU	Jansen_2019	Table 1
rs11257238	10	ECHDC3	Jansen_2019	Table 1
rs3740688	11	CELF1/SPI1	Kunkle_2019	Table 1
rs2081545	11	MS4A6A	Jansen_2019	Table 1
rs867611	11	PICALM	Jansen_2019	Table 1
rs11218343	11	SORL1	Jansen_2019	Table 1
rs17125924	14	FERMT2	Kunkle_2019	Table 1
rs12590654	14	SLC24A4/RIN3	Jansen_2019	Table 1
rs442495	15	ADAM10	Jansen_2019	Table 1
rs117618017	15	APH1B	Jansen_2019	Table 1
rs59735493	16	BCKDK/KAT8	Jansen_2019	Table 1
rs113260531	17	SCIMP	Jansen_2019	Table 1
rs28394864	17	ABI3	Jansen_2019	Table 1
rs4147929	19	ABCA7	Jansen_2019	Table 1
rs3865444	19	CD33	Jansen_2019	Table 1
rs6014724	20	CASS4	Jansen_2019	Table 1
rs190982	5	MEF2C	Lambert_2013	Table 2
rs2074612	5	HBEGF	Liu_2017	Table 1
rs2718058	7	NME8	Lambert_2013	Table 2
rs59685680	15	SPPL2A	Liu_2017	Table 1
rs8093731	18	DSG2	Lambert_2013	Table 2
rs7412	19	APOE
rs429358	19	APOE
