# Supplementary material for: Allele-specific analysis reveals exon- and cell-type-specific regulatory effects of Alzheimer’s disease-associated genetic variants
Source: Transl Psychiatry. 2022 Apr 18;12:163. doi: 10.1038/s41398-022-01913-1 (PMC9016079; doi:10.1038/s41398-022-01913-1)
Supplement: Supplementary file 18 — Supplementary Text [file 41398_2022_1913_MOESM18_ESM.txt]

library(lme4)

## create an example data set
## Description of the example input data
## pid: Subject ID; lib: library size of the subject; reg_geno: the genotype (must be 0/1/2) of the regulatory SNP
## ex_geno: the genotype (must be 0/1/2) of the exonic SNP, 0 is for the reference allele, and 1 is for the alternative allele
## exp_ref: the number of reads harbouring the reference allele of the exonic SNP; exp_alt: the number of reads harbouring the alternative allele of the exonic SNP; 
## if ex_geno is 0, exp_alt must be 0, and if ex_geno is 2, exp_ref must be 0;
## hap: has a value only for double heterozygous samples (i.e., both reg_geno and ex_geno are 1), otherwise NA. a binary indicating whether the haplotype of these two SNPs is 0/0,1/1 ('pos') or 0/1,1/0 ('neg') 
sample_size = 15
count_1 = data.frame(pid=1:sample_size,
lib=rpois(sample_size,1000),
reg_geno=c(1, 1, 2, 2, 0, 0, 0, 1, 1, 0, 1, 0, 1, 1, 1),
ex_geno=c(1, 0, 1, 0, 1, 0, 0, 1, 2, 0, 1, 1, 1, 1, 1),
exp_ref=c(5,10,2,3,15,1,5,8,0,20,4,8,13,3,5),
exp_alt=c(7,0,4,0,18,0,0,10,15,0,6,9,14,6,3),
hap=c('pos',NA,NA,NA,NA,NA,NA,'neg',NA,NA,'pos',NA,'pos','pos','pos'))


## The following script is to test the association between allelic expression and the exonic SNP 
## get homozygous samples
homos_i = which(count_1$ex_geno!=1)
## get heterozygous samples
hets_i = which(count_1$ex_geno==1)
## the number of heterozygous samples
nhet = length(hets_i)
## make a data frame for homozygous samples
df_long = as.data.frame(count_1[homos_i,c('pid','lib','ex_geno')])
df_long$ex_geno = df_long$ex_geno/2
df_long$snp_c = count_1$exp_ref[homos_i]+count_1$exp_alt[homos_i]
## make a data frame for heterozygous samples, generate two rows corresonding to allelic expression for each sample, halve the library size
df_long2 = data.frame(pid=count_1$pid[rep(hets_i,times=2)],lib=count_1$lib[rep(hets_i,times=2)]/2,ex_geno=c(rep(0,nhet),rep(1,nhet)),snp_c=c(count_1$exp_ref[hets_i],count_1$exp_alt[hets_i]))
## merge both samples
df_long = rbind(df_long,df_long2)

## run the HPMM if there are more than 5 heterozygous samples
df_long$aid = 1:nrow(df_long)
if(sd(df_long$ex_geno)>0 & nhet>5)
{
	result = glmer(snp_c ~ ex_geno+(1|pid)+(1|aid)+offset(log(lib)), family=poisson,data=df_long, nAGQ = 0)
}

## The following script is to test the association between allelic expression and the regulatory SNP 
homos_i = which((count_1$reg_geno!=1) | (count_1$ex_geno!=1))
hets_i = which((count_1$reg_geno==1) & (count_1$ex_geno==1))		
nhet = length(hets_i)
nlong = nhet+nrow(count_1)
## make a data frame for homozygous samples
df_long = as.data.frame(count_1[homos_i,c('pid','lib','reg_geno')])
df_long$reg_geno = df_long$reg_geno/2
df_long$snp_c = count_1$exp_ref[homos_i]+count_1$exp_alt[homos_i]

## make a data frame for heterozygous samples, generate two rows corresonding to allelic expression for each sample, halve the library size
df_long2 = data.frame(pid=count_1$pid[rep(hets_i,times=2)],lib=count_1$lib[rep(hets_i,times=2)]/2,reg_geno=c(rep(0,nhet),rep(1,nhet)))
## flip the allelic reads if the haplotype is 'neg' (i.e., 0/1,1/0)
df_long2$snp_c = c(ifelse(count_1$hap[hets_i]=='pos',count_1$exp_ref[hets_i],count_1$exp_alt[hets_i]),ifelse(count_1$hap[hets_i]=='pos',count_1$exp_alt[hets_i],count_1$exp_ref[hets_i]))
## merge both samples
df_long = rbind(df_long,df_long2)

## run the HPMM if there are more than 5 double-heterozygous samples
df_long$aid = 1:nrow(df_long)
if(sd(df_long$reg_geno)>0 & nhet>5)
{
	res2 = glmer(snp_c ~ reg_geno+(1|pid)+(1|aid)+offset(log(lib)), family=poisson,data=df_long, nAGQ = 0)
}
